# Supplementary material for: Comprehensive Profiling of Secretome Formulations from Fetal- and Perinatal Human Amniotic Fluid Stem Cells
Source: Int J Mol Sci. 2021 Apr 2;22(7):3713. doi: 10.3390/ijms22073713 (PMC8038201; doi:10.3390/ijms22073713)
Supplement: Supplementary file 1 [file ijms-22-03713-s001.zip]

Archive with 25 entries (22 files):
- Costa A et al_Supplementary Files/
- Costa A et al_Supplementary Files/Costa A et al_Table S2.xlsx
- __MACOSX/
- __MACOSX/Costa A et al_Supplementary Files/
- __MACOSX/Costa A et al_Supplementary Files/._Costa A et al_Table S2.xlsx
- Costa A et al_Supplementary Files/Costa A et al_Table S3.xlsx
- __MACOSX/Costa A et al_Supplementary Files/._Costa A et al_Table S3.xlsx
- Costa A et al_Supplementary Files/Costa A et al_Figure S2.tif
- __MACOSX/Costa A et al_Supplementary Files/._Costa A et al_Figure S2.tif
- Costa A et al_Supplementary Files/Costa A et al_Figure S3.tif
- __MACOSX/Costa A et al_Supplementary Files/._Costa A et al_Figure S3.tif
- Costa A et al_Supplementary Files/Costa A et al_Figure S1.tif
- __MACOSX/Costa A et al_Supplementary Files/._Costa A et al_Figure S1.tif
- Costa A et al_Supplementary Files/Costa A et al_Table S1.docx
- __MACOSX/Costa A et al_Supplementary Files/._Costa A et al_Table S1.docx
- Costa A et al_Supplementary Files/Costa A et al_Table S2.docx
- __MACOSX/Costa A et al_Supplementary Files/._Costa A et al_Table S2.docx
- Costa A et al_Supplementary Files/Costa A et al_Table S3.docx
- __MACOSX/Costa A et al_Supplementary Files/._Costa A et al_Table S3.docx
- Costa A et al_Supplementary Files/Costa A et al_ Supplementary Materials.docx
- __MACOSX/Costa A et al_Supplementary Files/._Costa A et al_ Supplementary Materials.docx
- Costa A et al_Supplementary Files/Costa et al_Figure S4.tif
- __MACOSX/Costa A et al_Supplementary Files/._Costa et al_Figure S4.tif
- Costa A et al_Supplementary Files/Costa A et al_Table S1.xlsx
- __MACOSX/Costa A et al_Supplementary Files/._Costa A et al_Table S1.xlsx
