# Supplementary material for: Comprehensive Profiling of Secretome Formulations from Fetal- and Perinatal Human Amniotic Fluid Stem Cells
Source: Int J Mol Sci. 2021 Apr 2;22(7):3713. doi: 10.3390/ijms22073713 (PMC8038201; doi:10.3390/ijms22073713)
Supplement: Supplementary file 1 [file ijms-22-03713-s001.zip › Costa A et al_Supplementary Files/Costa A et al_Table S2.xlsx]

## Sheet: Costa et al_Table S2
Uniprot Accession	Reference	Gene Name	Frequency hAFS-CM	aPSM hAFS-CM						MAProMa
										f-hAFS-CM vs p-hAFS-CM		f-hAFS-CMnormo vs f-hAFS-CMhypo		p-hAFS-CMnormo vs p-hAFS-CMhypo
				f-hAFS-CMnormo	f-hAFS-CMhypo	f-hAFS-CM	p-hAFS-CMnormo	p-hAFS-CMhypo	p-hAFS-CM	DAve	DCI	DAve	DCI	DAve	DCI
A0A494C0G5	Agrin	AGRN	9	4.78068	5.55494	5.16781	0	0	0	2	13.3531	-0.149823	-4.00122
O00468	Agrin	AGRN	9	4.64028	5.6458	5.14304	0	0	0	2	13.2254	-0.195511	-5.17144
P98160	Basement membrane-specific heparan sulfate proteoglycan core protein	HSPG2	10	4.21917	4.53248	4.37583	0.159328	0	0.079664	1.92848	9.57076	-0.0716007	-1.371
P55285	Cadherin-6	CDH6	14	11.235	8.47204	9.85352	0.223644	0.163605	0.193625	1.92291	48.5272	0.280403	27.2249
P07996	Thrombospondin-1	THBS1	20	32.6931	25.5542	29.1237	2.48205	3.07376	2.7779	1.65169	420.236	0.245124	207.911
A0A0C4DGW9	Serpin I2	SERPINI2	14	4.2079	2.18358	3.19574	0.602557	0.327211	0.464884	1.49202	4.99831	0.633444	6.46919
P03956	Interstitial collagenase	MMP1	19	37.9838	30.218	34.1009	2.47853	7.71326	5.09589	1.47997	568.452	0.22773	264.821
P60842	Eukaryotic initiation factor 4A-I	EIF4A1	10	3.38131	2.989	3.18515	1.11288	0	0.556442	1.40513	4.91778	0.123168	1.24957
P10451	Osteopontin	SPP1	14	5.54564	5.13603	5.34083	0.563624	1.32398	0.943801	1.3993	13.8169	0.0766931	2.18763
P13611	Versican core protein	VCAN	19	10.2051	10.2095	10.2073	2.0501	1.746	1.89805	1.37282	50.2935	-0.00042838	-0.0446328
O15230	Laminin subunit alpha-5	LAMA5	16	5.96315	3.50692	4.73504	1.45439	0.84004	1.14722	1.21988	10.5522	0.518737	11.6304
P10809	60 kDa heat shock protein, mitochondrial	HSPD1	15	1.00786	8.4467	4.72728	0.563624	2.14937	1.3565	1.10812	10.2536	-1.5736	-35.1655
P37837	Transaldolase	TALDO1	13	3.11722	3.39695	3.25708	1.64136	0.310694	0.976027	1.07772	4.82798	-0.085885	-0.911119
P19022	Cadherin-2	CDH2	20	5.18616	5.32468	5.25542	1.38841	2.05223	1.72032	1.01354	12.33	-0.0263587	-0.728013
Q16881	Thioredoxin reductase 1, cytoplasmic	TXNRD1	20	6.2571	8.86564	7.56137	2.28641	2.82325	2.55483	0.989805	25.3236	-0.344983	-19.7242
O94985	Calsyntenin-1	CLSTN1	24	9.65766	7.42567	8.54167	4.56979	3.08144	3.82562	0.762666	29.1624	0.261306	19.0649
P05787	Keratin, type II cytoskeletal 8	KRT8	24	7.90002	7.85012	7.87507	4.19116	3.59496	3.89306	0.676745	23.4304	0.00633699	0.393
P08727	Keratin, type I cytoskeletal 19	KRT19	22	6.66055	4.58134	5.62095	4.00369	1.5818	2.79274	0.672286	11.8978	0.369905	11.6872
P07355	Annexin A2	ANXA2	17	7.78871	10.7688	9.27873	2.4728	7.06614	4.76947	0.64197	31.6735	-0.321169	-27.651
P23284	Peptidyl-prolyl cis-trans isomerase B	PPIB	23	8.433	9.47488	8.95394	3.20386	6.12392	4.66389	0.630064	29.2106	-0.11636	-9.32895
P00749	Urokinase-type plasminogen activator	PLAU	17	5.78949	5.30629	5.54789	4.25493	1.68008	2.96751	0.606051	10.9865	0.087096	2.68073
P40926	Malate dehydrogenase, mitochondrial	MDH2	23	9.31848	8.81398	9.06623	4.08752	5.71714	4.90233	0.596182	29.0818	0.0556457	4.57388
J3KQE5	GTP-binding nuclear protein Ran (Fragment)	RAN	20	3.49661	3.95287	3.72474	1.70061	2.37822	2.03942	0.584761	4.85724	-0.122492	-1.69942
Q08380	Galectin-3-binding protein	LGALS3BP	24	17.414	12.4081	14.911	10.1935	6.6062	8.39984	0.558641	75.891	0.335721	74.6441
E7EMB3	Calmodulin-2	CALM2	24	7.3637	10.6219	8.99278	3.42497	7.31423	5.3696	0.504537	26.0187	-0.362308	-29.2998
Q9Y4K0	Lysyl oxidase homolog 2	LOXL2	23	9.68329	7.21648	8.44988	7.07163	3.23375	5.15269	0.484789	22.4252	0.291933	20.8442
P20618	Proteasome subunit beta type-1	PSMB1	18	3.48766	5.53308	4.51037	2.88352	2.64784	2.76568	0.47957	6.34722	-0.453491	-9.22556
Q92626	Peroxidasin homolog	PXDN	22	6.27946	7.68005	6.97975	4.32355	4.7981	4.56083	0.419203	13.9579	-0.200666	-9.77581
P08253	72 kDa type IV collagenase	MMP2	20	5.66569	3.53653	4.60111	3.33347	2.78834	3.06091	0.402036	5.90053	0.462751	9.79654
P12109	Collagen alpha-1(VI) chain	COL6A1	21	9.10438	4.15757	6.63097	4.86322	3.99366	4.42844	0.398309	12.1794	0.746017	32.8022
P02545	Prelamin-A/C	LMNA	24	18.5767	22.8289	20.7028	30.2138	31.7715	30.9926	-0.398095	-265.969			-0.0502607	-48.2776
P35908	Keratin, type II cytoskeletal 2 epidermal	KRT2	16	4.29861	1.28456	2.79159	5.97759	2.43194	4.20477	-0.403976	-4.94355			0.843244	14.9086
P04264	Keratin, type II cytoskeletal 1	KRT1	20	14.3857	7.27664	10.8312	20.7561	12.0325	16.3943	-0.408669	-75.7287			0.532112	143.017
P0C0S5	Histone H2A.Z	H2AZ1	23	3.21601	2.699	2.9575	5.24911	3.74892	4.49902	-0.413467	-5.74717			0.333449	6.74939
P37802	Transgelin-2	TAGLN2	23	12.7378	14.224	13.4809	20.3017	20.7215	20.5116	-0.413664	-119.496			-0.0204695	-8.61207
P04259	Keratin, type II cytoskeletal 6B	KRT6B	18	4.83776	2.27014	3.55395	7.66957	3.4051	5.53733	-0.436326	-9.01575			0.770131	23.6138
Q9Y490	Talin-1	TLN1	20	4.44554	4.66044	4.55299	10.5267	3.84448	7.1856	-0.44854	-15.4516			0.929948	48.0159
Q01995	Transgelin	TAGLN	24	18.2838	19.6868	18.9853	30.661	29.3008	29.9809	-0.449113	-269.208			0.0453683	40.7796
P02538	Keratin, type II cytoskeletal 6A	KRT6A	17	3.53595	1.62599	2.58097	6.10049	2.12172	4.11111	-0.457298	-5.1199			0.967811	16.3572
P08779	Keratin, type I cytoskeletal 16	KRT16	20	3.44573	2.42343	2.93458	6.64937	2.71006	4.67972	-0.458385	-6.644			0.841784	18.4349
P21333	Filamin-A	FLNA	24	33.7809	41.5736	37.6772	60.476	60.0015	60.2387	-0.460834	-1104.57			0.00787805	28.5871
P22626	Heterogeneous nuclear ribonucleoproteins A2/B1	HNRNPA2B1	20	4.26855	4.34834	4.30845	6.47767	7.57792	7.02779	-0.479762	-15.4136			-0.156557	-7.73235
P19823	Inter-alpha-trypsin inhibitor heavy chain H2	ITIH2	24	5.77295	2.64694	4.20995	6.61893	7.61256	7.11574	-0.513133	-16.4551			-0.139638	-7.0704
P02533	Keratin, type I cytoskeletal 14	KRT14	20	3.44573	2.42343	2.93458	7.21452	2.71006	4.96229	-0.513549	-8.0063			0.907738	22.3525
P62857	40S ribosomal protein S28	RPS28	22	1.30181	3.03043	2.16612	3.65266	3.82882	3.74074	-0.533151	-4.65054			-0.0470908	-0.658948
P09382	Galectin-1	LGALS1	24	5.99692	7.40371	6.70032	11.3603	11.8569	11.6086	-0.536166	-44.9331			-0.0427774	-5.76471
P13645	Keratin, type I cytoskeletal 10	KRT10	17	5.92524	2.25455	4.0899	12.0559	2.41967	7.2378	-0.555788	-17.8292			1.33138	69.7452
J3KMX3	Alpha-fetoprotein	AFP	22	2.96787	2.0444	2.50614	4.6316	4.58115	4.60637	-0.590575	-7.46898			0.0109533	0.232414
J3QRS3	Myosin regulatory light chain 12A	MYL12A	22	1.77261	7.35594	4.56428	6.92136	10.8712	8.89629	-0.643659	-29.1556			-0.443988	-35.1389
P69905	Hemoglobin subunit alpha	HBA1	24	5.30313	4.1986	4.75087	9.6142	8.99168	9.30294	-0.647807	-31.987			0.0669173	5.79134
P35749	Myosin-11	MYH11	18	2.30954	0.954962	1.63225	3.75729	3.28116	3.51922	-0.732595	-4.86034			0.135295	1.67562
P35579	Myosin-9	MYH9	22	12.9382	12.8948	12.9165	26.7364	29.1548	27.9456	-0.735599	-307.059			-0.0865402	-67.584
P24844	Myosin regulatory light polypeptide 9	MYL9	20	0.808653	4.81041	2.80953	4.02361	8.67228	6.34794	-0.772792	-16.2015			-0.73231	-29.5095
P24593	Insulin-like growth factor-binding protein 5	IGFBP5	23	3.09409	2.32265	2.70837	6.16681	6.08088	6.12384	-0.773412	-15.0831			0.014031	0.526185
P01024	Complement C3	C3	23	2.51832	1.57618	2.04725	5.93337	4.40604	5.1697	-0.865311	-11.2673			0.295439	7.89585
P35527	Keratin, type I cytoskeletal 9	KRT9	18	5.92202	1.93247	3.92725	14.8475	6.16238	10.5049	-0.911531	-47.4652			0.826766	91.2367
P02452	Collagen alpha-1(I) chain	COL1A1	20	5.11729	4.09374	4.60552	19.2641	14.9836	17.1238	-1.1522	-136.007			0.249975	73.299
Q99715	Collagen alpha-1(XII) chain	COL12A1	11	0	1.13665	0.568326	7.51696	3.4472	5.48208	-1.62427	-14.8651			0.742376	22.3108
