# Supplementary material for: Comprehensive Profiling of Secretome Formulations from Fetal- and Perinatal Human Amniotic Fluid Stem Cells
Source: Int J Mol Sci. 2021 Apr 2;22(7):3713. doi: 10.3390/ijms22073713 (PMC8038201; doi:10.3390/ijms22073713)
Supplement: Supplementary file 1 [file ijms-22-03713-s001.zip › Costa A et al_Supplementary Files/Costa A et al_Table S3.xlsx]

## Sheet: Costa et al_Table S3
Uniprot Accession	Reference	Gene Name	Frequency hAFS-EVs	aPSMs hAFS-EVs						MAProMa
										f-hAFS-EVs vs p-hAFS-EVs		f-hAFS-EVsnormo vs f-hAFS-EVshypo		p-hAFS-EVsnormo vs p-hAFS-EVshypo
				f-hAFS-EVsnormo	f-hAFS-EVshypo	f-hAFS-EVs	p-hAFS-EVsnormo	p-hAFS-EVshypo	p-hAFS-EVs	DAve	DCI	DAve	DCI	DAve	DCI
P98160	Basement membrane-specific heparan sulfate proteoglycan core protein	HSPG2	4	0	7.24444	3.62222	0	0	0	2	6.56024	-2	-26.241
P07996	Thrombospondin-1	THBS1	10	6.91508	14.4669	10.691	0.152952	0	0.0764761	1.97159	57.1455	-0.70637	-80.7359
Q86YZ3	Hornerin	HRNR	14	3.47229	6.74619	5.10924	0.878016	0.458914	0.668465	1.53721	12.8288	-0.64078	-16.7271
G3XAI2	Laminin subunit beta-1	LAMB1	10	2.67682	4.76024	3.71853	0.654729	0.358532	0.506631	1.52037	6.78539	-0.560279	-7.74724
P05783	Keratin, type I cytoskeletal 18	KRT18	19	5.45691	5.04048	5.2487	1.03097	0.610364	0.820666	1.45914	13.4377	0.0793401	2.18573
O00468	Agrin	AGRN	17	1.85164	20.9495	11.4006	3.33707	0.68981	2.01344	1.3996	62.9597	-1.67517	-217.727
A0A494C0G5	Agrin	AGRN	17	1.85164	23.835	12.8433	3.93878	0.870557	2.40467	1.36918	79.5845	-1.71166	-282.34
P13611	Versican core protein	VCAN	19	17.0097	22.3897	19.6997	4.99151	4.4779	4.73471	1.22491	182.83	-0.273102	-105.985
Q15323	Keratin, type I cuticular Ha1	KRT31	17	4.18777	3.34557	3.76667	1.17887	0.760149	0.969509	1.18119	6.62392	0.223592	3.17227
P55060	Exportin-2	CSE1L	18	4.12679	2.19841	3.1626	1.38471	0.509063	0.946886	1.07834	4.55272	0.609743	6.09867
P52926	High mobility group protein HMGI-C	HMGA2	23	9.84622	6.69263	8.26942	2.5195	2.5453	2.5324	1.06223	30.9851	0.381356	26.0784
P13647	Keratin, type II cytoskeletal 5	KRT5	23	11.445	21.217	16.331	6.90707	3.10065	5.00386	1.06184	120.831	-0.598369	-159.586
P08727	Keratin, type I cytoskeletal 19	KRT19	22	13.024	10.3829	11.7034	4.11091	3.09922	3.60507	1.05802	61.987	0.225665	30.9094
O00232	26S proteasome non-ATPase regulatory subunit 12	PSMD12	11	5.92099	1.74453	3.83276	2.01747	0.480686	1.24908	1.01683	6.56492	1.08967	16.0074
P05787	Keratin, type II cytoskeletal 8	KRT8	24	9.16037	9.20131	9.18084	3.31147	2.75191	3.03169	1.00702	37.5483	-0.00445903	-0.375842
P35221	Catenin alpha-1	CTNNA1	17	4.80227	4.26574	4.53401	1.46893	1.58049	1.52471	0.993377	9.11624	0.118334	2.43262
Q7Z3Y7	Keratin, type I cytoskeletal 28	KRT28	18	9.27247	8.97792	9.12519	3.84142	2.59447	3.21795	0.957171	36.457	0.0322787	2.68782
Q5XKE5	Keratin, type II cytoskeletal 79	KRT79	17	3.49922	7.26858	5.3839	2.18925	1.67631	1.93278	0.943357	12.6254	-0.700118	-20.2939
P35908	Keratin, type II cytoskeletal 2 epidermal	KRT2	20	33.1197	34.3437	33.7317	14.1119	10.6502	12.3811	0.926019	492.269	-0.0362878	-41.2893
P02533	Keratin, type I cytoskeletal 14	KRT14	22	13.7979	23.8292	18.8136	9.50127	4.31947	6.91037	0.925457	153.099	-0.533194	-188.724
O15230	Laminin subunit alpha-5	LAMA5	20	3.74929	9.89251	6.8209	2.38994	2.90994	2.64994	0.880799	19.7512	-0.900647	-41.9023
P35527	Keratin, type I cytoskeletal 9	KRT9	21	52.4656	92.1198	72.2927	42.8021	16.3099	29.556	0.83922	2176.34	-0.548522	-2866.71
P05106	Integrin beta-3	ITGB3	17	8.33644	11.2753	9.80587	2.71273	5.48732	4.10003	0.820637	39.6724	-0.299704	-28.818
P04264	Keratin, type II cytoskeletal 1	KRT1	24	64.8782	103.48	84.1792	49.5054	23.2623	36.3838	0.792869	2881.18	-0.458571	-3249.5
P62328	Thymosin beta-4	TMSB4X	19	7.61258	4.25686	5.93472	2.28325	3.05028	2.66677	0.759858	14.0546	0.565438	19.9152
P46940	Ras GTPase-activating-like protein IQGAP1	IQGAP1	12	4.22913	2.58169	3.40541	2.65138	0.456395	1.55389	0.746688	4.59113	0.483774	5.61024
P49327	Fatty acid synthase	FASN	17	9.02154	7.16596	8.09375	2.69304	4.85296	3.773	0.728211	25.6366	0.229261	15.0186
P08729	Keratin, type II cytoskeletal 7	KRT7	20	2.66069	4.90458	3.78263	1.94485	1.93698	1.94091	0.643559	5.27059	-0.59321	-8.48784
P26022	Pentraxin-related protein PTX3	PTX3	16	4.61235	3.28538	3.94886	1.76244	2.30561	2.03402	0.640106	5.72814	0.336038	5.24002
P31946	14-3-3 protein beta/alpha	YWHAB	22	4.38533	6.2635	5.32442	2.03049	3.56271	2.7966	0.622536	10.2642	-0.352747	-10.0002
Q04695	Keratin, type I cytoskeletal 17	KRT17	20	8.69327	10.3046	9.49894	6.27957	3.70673	4.99315	0.621828	32.6492	-0.169633	-15.306
A0A1W2PQ51	Probable ATP-dependent RNA helicase DDX17	DDX17	22	4.55486	3.11199	3.83342	2.47523	1.63023	2.05273	0.605044	5.24071	0.376392	5.53112
P13645	Keratin, type I cytoskeletal 10	KRT10	23	55.2007	53.5837	54.3922	32.821	25.531	29.176	0.603487	1053.64	0.0297288	87.9531
P80723	Brain acid soluble protein 1	BASP1	24	10.9953	13.7194	12.3573	5.78304	7.70546	6.74425	0.587708	53.6093	-0.220445	-33.6627
P02538	Keratin, type II cytoskeletal 6A	KRT6A	24	11.9015	15.1388	13.5201	11.2536	3.7383	7.49595	0.573291	63.302	-0.239443	-43.7687
P19338	Nucleolin	NCL	24	9.78682	5.31293	7.54987	4.49345	4.03981	4.26663	0.555704	19.3982	0.592579	33.7773
P04259	Keratin, type II cytoskeletal 6B	KRT6B	24	15.4854	17.7541	16.6197	13.0596	6.12915	9.59439	0.535997	92.0818	-0.136502	-37.7041
P62070	Ras-related protein R-Ras2	RRAS2	21	3.6377	3.87021	3.75396	2.30195	2.08962	2.19579	0.523778	4.63537	-0.0619373	-0.872833
P46781	40S ribosomal protein S9	RPS9	16	7.98649	2.0601	5.02329	2.23468	3.66512	2.9499	0.52009	8.26578	1.17978	29.77
P08779	Keratin, type I cytoskeletal 16	KRT16	22	12.9648	13.7768	13.3708	11.948	4.31947	8.13375	0.487065	56.3104	-0.0607301	-10.8572
P13010	X-ray repair cross-complementing protein 5	XRCC5	14	10.301	3.80463	7.05283	5.78782	3.03581	4.41182	0.460723	15.1391	0.921106	45.818
Q00839	Heterogeneous nuclear ribonucleoprotein U	HNRNPU	19	8.52513	4.84738	6.68625	7.49406	1.06343	4.27874	0.439127	13.1992	0.550046	24.5904
Q14204	Cytoplasmic dynein 1 heavy chain 1	DYNC1H1	17	7.76171	2.22085	4.99128	3.21782	3.25162	3.23472	0.427076	7.22474	1.11011	27.656
G3V4C1	Heterogeneous nuclear ribonucleoproteins C1/C2	HNRNPC	24	10.5146	6.46314	8.48888	6.31735	4.74765	5.5325	0.421695	20.7262	0.477268	34.3925
P37802	Transgelin-2	TAGLN2	23	2.42006	3.32628	2.87317	3.87488	4.75433	4.3146	-0.401079	-5.18035			-0.20383	-3.79445
P04004	Vitronectin	VTN	21	3.10383	2.5616	2.83271	4.64004	3.86892	4.25448	-0.401221	-5.03816			0.181248	3.2807
Q01995	Transgelin	TAGLN	19	3.68666	4.72347	4.20506	5.46791	7.18066	6.32428	-0.402536	-11.157			-0.27082	-10.8319
P13639	Elongation factor 2	EEF2	24	27.048	24.5703	25.8091	41.761	35.9882	38.8746	-0.40398	-422.561			0.148496	224.413
P11233	Ras-related protein Ral-A	RALA	24	5.91057	3.94475	4.92766	6.44641	8.79926	7.62284	-0.429493	-16.9129			-0.308658	-17.9354
P40227	T-complex protein 1 subunit zeta	CCT6A	21	13.2768	10.1512	11.714	18.7338	17.5959	18.1649	-0.431802	-96.3724			0.062646	20.6708
P68431	Histone H3.1	H3C1	24	9.79174	6.53273	8.16224	13.5335	11.8669	12.7002	-0.435038	-47.3368			0.131228	21.1664
P62906	60S ribosomal protein L10a	RPL10A	21	3.88951	1.65955	2.77453	4.49079	4.20634	4.34856	-0.441952	-5.60599			0.0654126	1.23695
P01893	Putative HLA class I histocompatibility antigen, alpha chain H	HLA-H	20	2.13425	3.01677	2.57551	3.77007	4.37621	4.07314	-0.450508	-4.97862			-0.148814	-2.4689
P02452	Collagen alpha-1(I) chain	COL1A1	17	6.67097	9.45069	8.06083	14.8341	10.8796	12.8569	-0.458561	-50.1608			0.307579	50.8423
P62266	40S ribosomal protein S23	RPS23	21	3.04341	2.46705	2.75523	4.62605	4.34583	4.48594	-0.47802	-6.26619			0.0624666	1.25706
P50991	T-complex protein 1 subunit delta	CCT4	18	2.11524	4.18597	3.15061	5.5295	4.79942	5.16446	-0.484387	-8.37268			0.141366	3.77046
P29966	Myristoylated alanine-rich C-kinase substrate	MARCKS	24	4.16141	5.00194	4.58167	6.97617	8.04795	7.51206	-0.484612	-17.7197			-0.142674	-8.05122
P16401	Histone H1.5	H1-5	21	10.9234	6.79813	8.86076	15.4303	13.843	14.6366	-0.491618	-67.859			0.108445	23.2322
A0A140T913	HLA class I histocompatibility antigen, A alpha chain	HLA-A	21	2.07245	3.35818	2.71532	4.16079	4.84488	4.50284	-0.495285	-6.4513			-0.151924	-3.08035
Q16658	Fascin	FSCN1	23	1.93479	4.16278	3.04878	3.02564	7.09571	5.06067	-0.496184	-8.15767			-0.804255	-20.5973
P11234	Ras-related protein Ral-B	RALB	24	4.45868	2.92252	3.6906	4.76181	7.49908	6.13045	-0.496861	-11.9809			-0.446505	-16.7807
P48643	T-complex protein 1 subunit epsilon	CCT5	23	7.47325	8.28616	7.87971	14.3712	11.8931	13.1321	-0.499949	-55.1815			0.188706	32.5428
P60953	Cell division control protein 42 homolog	CDC42	21	3.06383	3.07873	3.07128	4.91892	5.36792	5.14342	-0.504495	-8.51101			-0.0872958	-2.30939
P05556	Integrin beta-1	ITGB1	24	39.042	45.7693	42.4056	65.046	78.0754	71.5607	-0.511644	-1661.35			-0.182075	-932.392
O75369	Filamin-B	FLNB	20	3.85954	2.10918	2.98436	5.99201	4.09142	5.04172	-0.512669	-8.25626			0.376972	9.58222
P55072	Transitional endoplasmic reticulum ATPase	VCP	23	3.6656	6.84279	5.2542	7.17917	10.693	8.9361	-0.518933	-26.1237			-0.393221	-31.4002
C9J4V0	Ras-related protein Rab-7a	RAB7A	20	3.36898	4.81986	4.09442	6.08109	7.95796	7.01953	-0.526385	-16.2547			-0.267379	-13.1748
Q9Y490	Talin-1	TLN1	20	2.29572	2.64979	2.47276	4.76613	3.7221	4.24411	-0.527436	-5.94899			0.245995	4.43099
P53396	ATP-citrate synthase	ACLY	19	5.07828	4.70989	4.89409	9.01338	8.25425	8.63381	-0.552891	-25.2953			0.0879249	6.55416
P83731	60S ribosomal protein L24	RPL24	22	3.85051	2.34327	3.09689	4.63575	6.37918	5.50746	-0.560315	-10.3707			-0.316558	-9.60188
P46778	60S ribosomal protein L21	RPL21	17	3.80896	1.11042	2.45969	4.34904	4.40378	4.37641	-0.560762	-6.55142			-0.0125078	-0.239561
A0A0G2JPD3	HLA class I histocompatibility antigen, A alpha chain	HLA-A	21	2.07245	3.35818	2.71532	4.30869	5.40915	4.85892	-0.566025	-8.11808			-0.226481	-5.34703
Q15758	Neutral amino acid transporter B(0)	SLC1A5	19	3.01405	2.83572	2.92489	4.58015	5.89294	5.23654	-0.566483	-9.43322			-0.250697	-6.87447
A0A2R8Y7X9	GLOBIN domain-containing protein		21	1.43346	2.63334	2.0334	3.41286	3.89321	3.65304	-0.56965	-4.60499			-0.131493	-1.75473
Q08380	Galectin-3-binding protein	LGALS3BP	23	23.0833	30.1548	26.619	46.0096	50.0111	48.0104	-0.573268	-798.211			-0.0833467	-192.114
Q9P2B2	Prostaglandin F2 receptor negative regulator	PTGFRN	21	14.4838	21.3594	17.9216	31.7004	33.3148	32.5076	-0.578476	-367.78			-0.0496616	-52.4795
P31949	Protein S100-A11	S100A11	23	2.27803	1.74557	2.0118	3.41355	4.0187	3.71613	-0.595095	-4.88114			-0.162844	-2.24882
P05386	60S acidic ribosomal protein P1	RPLP1	20	3.74573	1.60641	2.67607	5.16366	4.73995	4.95181	-0.59669	-8.67952			0.085565	2.09809
P69905	Hemoglobin subunit alpha	HBA1	23	4.25319	6.07632	5.16475	9.46998	9.66702	9.5685	-0.597797	-32.4407			-0.0205921	-1.88533
P25787	Proteasome subunit alpha type-2	PSMA2	21	2.58058	2.26548	2.42303	4.34	5.06087	4.70043	-0.63941	-8.11151			-0.153362	-3.3884
P62314	Small nuclear ribonucleoprotein Sm D1	SNRPD1	19	5.45805	2.21937	3.83871	8.21902	6.82417	7.52159	-0.648379	-20.9194			0.185447	10.4915
P62244	40S ribosomal protein S15a	RPS15A	18	3.97129	0.951157	2.46122	4.66679	5.00989	4.83834	-0.651305	-8.67597			-0.0709117	-1.66001
P28072	Proteasome subunit beta type-6	PSMB6	21	1.97514	3.53539	2.75527	5.04207	5.86282	5.45245	-0.657231	-11.0688			-0.150528	-4.47508
Q14764	Major vault protein	MVP	23	9.43238	14.1141	11.7732	19.7793	28.3216	24.0505	-0.685425	-219.908			-0.355179	-205.444
P05387	60S acidic ribosomal protein P2	RPLP2	11	4.65184	0	2.32592	5.85729	3.89538	4.87634	-0.708227	-9.18437			0.402334	9.56696
F5H423	Uncharacterized protein		19	2.17562	2.71832	2.44697	4.76769	5.88855	5.32812	-0.741123	-11.2006			-0.210366	-5.97206
P50281	Matrix metalloproteinase-14	MMP14	17	2.42041	2.49985	2.46013	4.03628	6.69837	5.36732	-0.74282	-11.378			-0.495981	-14.2883
P08133	Annexin A6	ANXA6	24	14.5029	18.3087	16.4058	25.3408	46.4979	35.9193	-0.745859	-510.525			-0.589016	-759.948
P29317	Ephrin type-A receptor 2	EPHA2	18	6.45864	4.79367	5.62616	11.9013	12.8932	12.3972	-0.751366	-61.019			-0.0800098	-12.2968
Q14195	Dihydropyrimidinase-related protein 3	DPYSL3	22	2.90115	3.34123	3.12119	8.54121	5.59841	7.06981	-0.774922	-20.1202			0.416249	20.805
P01023	Alpha-2-macroglobulin	A2M	21	4.41539	4.2359	4.32564	9.01885	11.2052	10.112	-0.801566	-41.7708			-0.216211	-22.1082
P62873	Guanine nucleotide-binding protein G(I)/G(S)/G(T) subunit beta-1	GNB1	21	2.11554	1.51822	1.81688	4.03021	4.52627	4.27824	-0.807651	-7.50116			-0.11595	-2.12227
P28066	Proteasome subunit alpha type-5	PSMA5	20	0.909737	1.99454	1.45214	2.76708	4.40524	3.58616	-0.84712	-5.37591			-0.456801	-5.8747
O14818	Proteasome subunit alpha type-7	PSMA7	21	2.03499	2.89958	2.46729	5.7108	7.19542	6.45311	-0.893642	-17.7775			-0.230063	-9.58043
P50395	Rab GDP dissociation inhibitor beta	GDI2	19	3.36382	2.29431	2.82907	4.1594	10.6397	7.39957	-0.893668	-23.375			-0.875774	-47.9518
P67809	Y-box-binding protein 1	YBX1	15	2.25411	1.63086	1.94249	4.63919	6.56927	5.60423	-0.97042	-13.8171			-0.344397	-10.8166
P27105	Erythrocyte band 7 integral membrane protein	STOM	22	2.85673	4.44698	3.65186	8.87695	13.6143	11.2456	-1.01947	-56.5643			-0.421264	-53.275
J3KQ42	Tetraspanin	TSPAN4	20	1.19087	0.835673	1.01327	3.25091	3.17567	3.21329	-1.04104	-4.64925			0.0234133	0.241748
P30626	Sorcin	SRI	20	0.886456	1.28936	1.08791	3.39165	3.83796	3.6148	-1.07465	-5.94163			-0.123467	-1.61332
P09382	Galectin-1	LGALS1	18	0.846098	1.18525	1.01567	3.61864	3.22463	3.42163	-1.08442	-5.33799			0.115152	1.34815
O75955	Flotillin-1	FLOT1	16	0.14209	2.12818	1.13514	1.94247	5.72952	3.836	-1.08662	-6.71317			-0.987241	-14.5271
P28070	Proteasome subunit beta type-4	PSMB4	20	1.57233	1.97042	1.77137	5.00331	7.33028	6.1668	-1.10742	-17.4458			-0.377338	-14.3499
P28074	Proteasome subunit beta type-5	PSMB5	17	0.623927	1.26821	0.946068	3.94427	4.24757	4.09592	-1.24945	-7.94076			-0.0740515	-1.24233
Q99436	Proteasome subunit beta type-7	PSMB7	18	0.464932	1.13009	0.797511	2.80611	4.59446	3.70028	-1.29075	-6.52804			-0.483302	-6.61743
P02794	Ferritin heavy chain	FTH1	14	0.162322	1.99686	1.07959	1.92769	8.12423	5.02596	-1.29271	-12.0474			-1.23291	-31.1436
P25786	Proteasome subunit alpha type-1	PSMA1	17	0.463236	0.949673	0.706455	3.58792	4.8956	4.24176	-1.42892	-8.74671			-0.308288	-5.54687
E9PNQ8	Thy-1 membrane glycoprotein (Fragment)	THY1	16	1.10212	0.182745	0.642434	2.28679	5.46628	3.87653	-1.43134	-7.3074			-0.820191	-12.3254
Q96AC1	Fermitin family homolog 2	FERMT2	17	0.322842	0.835673	0.579258	6.72672	7.3985	7.06261	-1.6968	-24.7725			-0.095119	-4.74458
O14786	Neuropilin-1	NRP1	14	0.162322	0.157784	0.160053	2.49318	4.89397	3.69357	-1.83387	-6.80843			-0.64999	-8.86748
