# Supplementary material for: Comprehensive Profiling of Secretome Formulations from Fetal- and Perinatal Human Amniotic Fluid Stem Cells
Source: Int J Mol Sci. 2021 Apr 2;22(7):3713. doi: 10.3390/ijms22073713 (PMC8038201; doi:10.3390/ijms22073713)
Supplement: Supplementary file 1 [file ijms-22-03713-s001.zip › Costa A et al_Supplementary Files/Costa A et al_Table S1.xlsx]

## Sheet: Costa et al_Table S1
Uniprot Accession	Description	Gene Name	Coverage	Unique Peptides	MW [kDa]	calc. pI	hAFS-CM								hAFS-EVs								Overall Frequency
							f-hAFS-CMnormo		f-hAFS-CMhypo		p-hAFS-CMnormo		p-hAFS-CMhypo		f-hAFS-EVsnormo		f-hAFS-EVshypo		p-hAFS-EVsnormo		p-hAFS-EVshypo
							aPSM	Frequency	aPSM	Frequency	aPSM	Frequency	aPSM	Frequency	aPSM	Frequency	aPSM	Frequency	aPSM	Frequency	aPSM	Frequency	hAFS-CM	hAFS-EVs	all groups
P02751	Fibronectin	FN1	44.126	75	272.2	5.5	183.982	6	138.271	6	176.109	6	162.825	6	156.369	6	325.234	6	170.634	6	161.842	6	4	4	8
P08670	Vimentin	VIM	69.0987	36	53.6	5.12	78.439	6	82.2303	6	118.816	6	108.819	6	30.2543	6	37.6291	6	45.7078	6	47.4586	6	4	4	8
P60709	Actin, cytoplasmic 1	ACTB	83.7333	11	41.7	5.48	77.011	6	78.5827	6	85.8743	6	89.339	6	145.314	6	148.335	6	136.297	6	138.344	6	4	4	8
O43707	Alpha-actinin-4	ACTN4	57.9583	26	104.8	5.44	64.4402	6	57.3188	6	67.4259	6	62.3177	6	5.69105	6	8.46709	6	8.59815	6	8.47717	6	4	4	8
P21333	Filamin-A	FLNA	42.5387	73	280.6	6.06	33.7809	6	41.5736	6	60.476	6	60.0015	6	45.9358	6	45.0537	6	67.0224	6	50.8251	6	4	4	8
P06733	Alpha-enolase	ENO1	54.3779	25	47.1	7.39	62.3916	6	54.7524	6	58.878	6	58.2307	6	12.0235	6	15.3634	6	14.8336	6	19.7897	6	4	4	8
P12814	Alpha-actinin-1	ACTN1	47.87	22	103	5.41	62.3827	6	54.8938	6	55.2802	6	54.3677	6	5.3785	6	7.73104	6	9.78518	6	9.4937	6	4	4	8
P68032	Actin, alpha cardiac muscle 1	ACTC1	65.252	1	42	5.39	47.0145	6	48.8432	6	52.0483	6	55.4317	6	89.0003	6	92.5068	6	89.1228	6	91.4093	6	4	4	8
P00338	L-lactate dehydrogenase A chain	LDHA	50.6024	19	36.7	8.27	46.3802	6	45.8785	6	51.7297	6	54.3278	6	4.61251	6	4.66362	6	3.64516	6	5.10905	6	4	4	8
P14618	Pyruvate kinase PKM	PKM	55.1789	28	57.9	7.84	32.4824	6	38.8768	6	51.4083	6	53.2789	6	59.3866	6	75.1981	6	75.9752	6	80.5922	6	4	4	8
P62736	Actin, aortic smooth muscle	ACTA2	65.252	1	42	5.39	42.2098	6	43.0232	6	46.1447	6	50.3987	6	81.2008	6	84.0967	6	77.2043	6	79.8457	6	4	4	8
P26038	Moesin	MSN	52.513	30	67.8	6.4	36.7527	6	38.7783	6	36.4346	6	37.076	6	19.2437	6	21.8861	6	20.4562	6	24.185	6	4	4	8
A0A2R8YEA7	Actin, cytoplasmic 1 (Fragment)	ACTB	63.6943	1	17.5	4.73	28.5181	6	29.1834	6	33.2695	6	34.9222	6	40.98	6	45.0091	6	48.4594	6	47.7601	6	4	4	8
P11142	Heat shock coate 71 kDa protein	HSPA8	43.9628	24	70.9	5.52	31.4439	6	31.4105	6	31.8339	6	30.6228	6	36.7692	6	39.0182	6	26.547	6	28.9222	6	4	4	8
Q01995	Transgelin	TAGLN	68.6567	14	22.6	8.84	18.2838	6	19.6868	6	30.661	6	29.3008	6	3.68666	3	4.72347	4	5.46791	6	7.18066	6	4	4	8
P02545	Prelamin-A/C	LMNA	47.741	29	74.1	7.02	18.5767	6	22.8289	6	30.2138	6	31.7715	6	8.1038	6	2.66974	4	8.36635	6	4.17388	4	4	4	8
P18206	Vinculin	VCL	35.5379	30	123.7	5.66	27.9455	6	31.3183	6	30.0527	6	18.894	6	4.41749	5	6.55416	6	2.67321	5	4.91442	6	4	4	8
P15311	Ezrin	EZR	45.5631	18	69.4	6.27	31.998	6	28.2008	6	28.7292	6	21.2884	6	17.6996	6	18.3122	6	15.6974	6	16.838	6	4	4	8
P50395	Rab GDP dissociation inhibitor beta	GDI2	42.4719	16	50.6	6.47	23.0347	6	24.101	6	28.3425	6	24.0871	6	3.36382	3	2.29431	5	4.1594	5	10.6397	6	4	4	8
P13639	Elongation factor 2	EEF2	41.1422	29	95.3	6.83	22.2485	6	21.8567	6	28.1452	6	23.4464	6	27.048	6	24.5703	6	41.761	6	35.9882	6	4	4	8
P02768	Serum albumin	ALB	3.61248	3	69.3	6.28	29.6951	6	20.5846	6	27.3647	6	28.1061	6	4.42059	4	4.3799	4	3.76945	6	2.69042	6	4	4	8
P04406	Glyceraldehyde-3-phosphate dehydrogenase	GAPDH	74.3284	19	36	8.46	21.1639	6	22.888	6	25.3439	6	35.47	6	54.0865	6	74.4153	6	68.353	6	79.0679	6	4	4	8
P07737	Profilin-1	PFN1	56.4286	8	15	8.27	22.4317	6	21.7075	6	24.5439	6	24.4605	6	4.4907	6	7.53626	6	6.37057	6	9.10133	6	4	4	8
P60174	Triosephosphate isomerase	TPI1	39.5105	10	30.8	5.92	23.9971	6	24.4791	6	23.9773	6	28.8884	6	3.00062	5	4.01809	6	4.18698	6	5.60686	6	4	4	8
P29401	Transketolase	TKT	47.512	20	67.8	7.66	27.2195	6	29.3129	6	22.0394	6	22.4411	6	0.140394	1	0.317052	2	0.288581	2	0.303754	2	4	4	8
P04264	Keratin, type II cytoskeletal 1	KRT1	59.9379	39	66	8.12	14.3857	6	7.27664	4	20.7561	6	12.0325	4	64.8782	6	103.48	6	49.5054	6	23.2623	6	4	4	8
P63104	14-3-3 protein zeta/delta	YWHAZ	42.0408	8	27.7	4.79	21.0575	6	20.3048	6	19.9216	6	20.9672	6	9.92927	6	13.7202	6	9.66208	6	11.4796	6	4	4	8
Q562R1	Beta-actin-like protein 2	ACTBL2	27.6596	3	42	5.59	19.1187	6	20.0092	6	19.9104	6	24.3222	6	29.5491	6	38.1931	6	32.906	6	32.5648	6	4	4	8
P00558	Phosphoglycerate kinase 1	PGK1	50.3597	19	44.6	8.1	15.2032	6	19.2357	6	19.7598	6	23.9452	6	1.86128	4	6.54928	6	4.27048	5	7.14862	6	4	4	8
A5A3E0	POTE ankyrin domain family member F	POTEF	8.65116	1	121.4	6.2	17.108	6	21.3172	6	18.6879	6	23.7411	6	32.6455	6	35.157	6	32.5475	6	33.3099	6	4	4	8
A0A2U3TZU2	Glucose-6-phosphate isomerase	GPI	29.8157	13	67.2	8.97	16.8477	6	21.0009	6	18.4642	6	19.9643	6	0.645684	2	0.81685	3	1.33571	5	2.38752	6	4	4	8
P62258	14-3-3 protein epsilon	YWHAE	54.1176	14	29.2	4.74	21.0802	6	21.7664	6	18.1885	6	22.8071	6	4.72648	6	6.41054	6	3.35352	6	4.78481	6	4	4	8
A0A5F9ZHM4	L-lactate dehydrogenase	LDHB	38.4164	14	37.4	6.25	22.4967	6	21.5511	6	17.6981	6	19.9604	6	1.06024	4	1.15654	4	1.01038	2	0.334717	2	4	4	8
B7Z6Z4	Myosin light polypeptide 6	MYL6	25.6303	6	26.7	5.08	12.3114	6	17.3456	6	16.8901	6	17.647	6	8.8621	6	8.92751	6	11.7114	6	10.5625	6	4	4	8
Q32Q12	Nucleoside diphosphate kinase	NME1-NME2	53.7671	4	32.6	8.48	16.8899	6	18.3679	6	16.3325	6	18.9761	6	0.928168	4	1.65117	5	1.85072	6	1.60022	6	4	4	8
P62979	Ubiquitin-40S ribosomal protein S27a	RPS27A	38.4615	7	18	9.64	16.0215	6	14.8955	6	15.168	6	17.392	6	21.1951	6	22.0352	6	18.9841	6	19.3882	6	4	4	8
P18669	Phosphoglycerate mutase 1	PGAM1	58.6614	7	28.8	7.18	15.1092	6	11.9198	6	15.014	6	12.4307	6	1.13197	3	1.42599	2	0.439749	2	1.70727	5	4	4	8
P35527	Keratin, type I cytoskeletal 9	KRT9	85.3933	40	62	5.24	5.92202	6	1.93247	2	14.8475	6	6.16238	4	52.4656	3	92.1198	6	42.8021	6	16.3099	6	4	4	8
P01023	Alpha-2-macroglobulin	A2M	7.53053	4	163.2	6.46	15.5848	6	8.13213	6	14.553	6	14.9423	6	4.41539	5	4.2359	4	9.01885	6	11.2052	6	4	4	8
J3KPS3	Fructose-bisphosphate aldolase	ALDOA	41.8478	14	39.8	8.09	12.3817	6	12.5151	6	14.3217	6	14.5598	6	5.37036	6	7.76423	6	7.12311	6	7.49792	6	4	4	8
A0A2R8Y5S7	Radixin	RDX	18.1356	3	69.3	6.27	13.7418	6	12.819	6	12.0119	6	11.6031	6	5.97102	5	7.02665	6	7.53483	6	8.48873	6	4	4	8
P09382	Galectin-1	LGALS1	31.1111	4	14.7	5.5	5.99692	6	7.40371	6	11.3603	6	11.8569	6	0.846098	3	1.18525	3	3.61864	6	3.22463	6	4	4	8
P61981	14-3-3 protein gamma	YWHAG	38.8664	6	28.3	4.89	13.7442	6	12.8536	6	11.3281	6	11.9451	6	5.95103	6	8.57746	6	4.17181	6	5.62219	6	4	4	8
P31946	14-3-3 protein beta/alpha	YWHAB	39.0244	4	28.1	4.83	12.6868	6	11.4262	6	10.6615	6	9.23679	6	4.38533	5	6.2635	6	2.03049	5	3.56271	6	4	4	8
Q06830	Peroxiredoxin-1	PRDX1	48.7437	10	22.1	8.13	12.9257	6	13.0549	6	10.5696	6	9.32174	6	12.1827	6	10.0744	6	13.2169	6	9.1862	6	4	4	8
Q08380	Galectin-3-binding protein	LGALS3BP	38.1197	19	65.3	5.27	17.414	6	12.4081	6	10.1935	6	6.6062	6	23.0833	5	30.1548	6	46.0096	6	50.0111	6	4	4	8
O75369	Filamin-B	FLNB	11.3759	15	278	5.73	9.36587	6	5.89116	6	10.0971	6	6.77196	6	3.85954	4	2.10918	4	5.99201	6	4.09142	6	4	4	8
Q6FI13	Histone H2A type 2-A	H2AC18	63.0769	5	14.1	10.9	9.23609	6	7.75155	6	10.0214	6	7.80127	6	31.9168	6	27.6711	6	39.0665	6	35.1267	6	4	4	8
P04908	Histone H2A type 1-B/E	H2AC4	63.0769	2	14.1	11.05	9.23609	6	7.75155	6	10.0214	6	7.80127	6	25.065	6	22.3816	6	31.0885	6	27.85	6	4	4	8
Q5TCU3	Tropomyosin beta chain	TPM2	47.5352	2	32.8	4.68	6.29965	6	13.7173	6	9.97093	6	14.8429	6	0.16052	1	0.624394	3	1.16264	3	0.457724	2	4	4	8
A7XZE4	Beta tropomyosin isoform	TPM2	42.6056	2	33	4.69	6.17042	6	11.4875	6	9.74994	6	14.2545	6	0.16052	1	0.624394	3	1.16264	3	0.457724	2	4	4	8
P69905	Hemoglobin subunit alpha	HBA1	28.169	3	15.2	8.68	5.30313	6	4.1986	6	9.6142	6	8.99168	6	4.25319	5	6.07632	6	9.46998	6	9.66702	6	4	4	8
Q14315	Filamin-C	FLNC	9.43119	13	290.8	5.97	7.79199	6	8.07483	6	9.43445	6	7.29188	6	4.1839	6	3.06273	5	6.05558	6	4.5746	6	4	4	8
P62805	Histone H4	H4C1	59.2233	14	11.4	11.36	13.8979	6	6.14945	6	9.41893	6	8.09494	6	43.0599	5	27.396	6	50.3909	6	46.3639	6	4	4	8
P62937	Peptidyl-prolyl cis-trans isomerase A	PPIA	28.4848	7	18	7.81	7.62573	6	8.97759	6	9.12906	6	8.55993	6	2.67795	5	4.4681	6	4.28088	6	5.38351	6	4	4	8
P27348	14-3-3 protein theta	YWHAQ	28.1633	3	27.7	4.78	10.0435	6	8.56135	6	8.20165	6	7.98014	6	5.87339	6	6.90801	6	4.19524	6	4.86789	6	4	4	8
P09211	Glutathione S-transferase P	GSTP1	47.1429	7	23.3	5.64	9.34289	6	12.41	6	7.5576	6	10.9041	6	0.623757	3	2.7678	6	1.77821	5	2.03365	6	4	4	8
P15531	Nucleoside diphosphate kinase A	NME1	52.6316	1	17.1	6.19	8.89149	6	9.11109	6	7.41136	6	8.59467	6	0.928168	4	1.65117	5	1.85072	6	1.60022	6	4	4	8
P09104	Gamma-enolase	ENO2	16.3594	3	47.2	5.03	6.96359	6	6.8933	6	7.22091	6	6.62205	6	0.645684	2	1.79385	6	1.22684	5	1.41454	5	4	4	8
P11021	Endoplasmic reticulum chaperone BiP	HSPA5	31.8043	15	72.3	5.16	9.52539	6	16.2614	6	6.94928	6	12.3604	6	2.98509	5	4.31548	6	2.77608	6	2.90217	6	4	4	8
P07437	Tubulin beta chain	TUBB	70.4955	5	49.6	4.89	8.50311	6	13.0251	6	6.78186	6	14.2495	6	64.0305	6	54.9612	6	56.9407	6	51.5924	6	4	4	8
P13929	Beta-enolase	ENO3	11.5207	1	47	7.71	6.70513	6	6.78038	6	6.74851	6	5.81675	6	0.645684	2	1.79385	6	1.22684	5	1.56432	5	4	4	8
P20742	Preancy zone protein	PZP	4.92578	1	163.8	6.38	6.69539	6	3.05703	6	6.3431	6	6.65763	6	0.32104	1	0.495987	2	1.93251	4	3.22383	2	4	4	8
P26022	Pentraxin-related protein PTX3	PTX3	25.1969	7	41.9	5.01	8.94912	6	6.68008	6	6.34006	6	4.92581	6	4.61235	5	3.28538	4	1.76244	4	2.30561	3	4	4	8
P61158	Actin-related protein 3	ACTR3	14.8325	5	47.3	5.88	5.17511	6	5.58043	6	5.77352	6	4.09749	6	2.25716	3	2.21788	2	2.30126	6	3.3012	6	4	4	8
F5H5D3	Tubulin alpha chain	TUBA1C	52.9865	4	57.7	5.07	7.31026	6	8.0371	6	5.75633	6	7.48268	6	32.0133	6	25.7846	6	22.9629	6	21.0039	6	4	4	8
Q71U36	Tubulin alpha-1A chain	TUBA1A	56.7627	2	50.1	5.06	7.31026	6	8.0371	6	5.75633	6	7.48268	6	31.8694	6	25.7846	6	22.9629	6	21.0039	6	4	4	8
Q04917	14-3-3 protein eta	YWHAH	31.3008	5	28.2	4.84	9.17374	6	6.80466	6	5.71379	6	5.35409	6	2.8298	4	3.98025	6	2.17513	5	2.65275	6	4	4	8
Q9BVA1	Tubulin beta-2B chain	TUBB2B	55.0562	1	49.9	4.89	6.7642	6	10.2776	6	5.65461	6	11.8582	6	48.5826	6	39.1405	6	42.1571	6	36.0307	6	4	4	8
P06703	Protein S100-A6	S100A6	47.7778	3	10.2	5.48	4.14653	6	4.72598	6	5.29022	6	4.83942	6	4.46293	6	5.17902	6	5.71024	6	5.34746	6	4	4	8
P68371	Tubulin beta-4B chain	TUBB4B	70.3371	1	49.8	4.89	7.18915	6	9.22942	6	5.08946	6	12.1811	6	57.357	6	49.5764	6	53.7841	6	45.2641	6	4	4	8
P31949	Protein S100-A11	S100A11	23.8095	2	11.7	7.12	5.60551	6	5.34289	6	4.5419	6	6.43218	6	2.27803	5	1.74557	6	3.41355	6	4.0187	6	4	4	8
Q13509	Tubulin beta-3 chain	TUBB3	53.3333	4	50.4	4.93	6.44663	6	8.98106	6	4.36346	6	8.59583	6	52.1616	6	40.8591	6	45.3021	6	40.7202	6	4	4	8
A0A2R8Y7X9	GLOBIN domain-containing protein		5.95238	1	18.4	6.96	3.7053	6	3.18363	6	4.22883	6	4.24684	6	1.43346	3	2.63334	6	3.41286	6	3.89321	6	4	4	8
P05787	Keratin, type II cytoskeletal 8	KRT8	34.1615	11	53.7	5.59	7.90002	6	7.85012	6	4.19116	6	3.59496	6	9.16037	6	9.20131	6	3.31147	6	2.75191	6	4	4	8
P08727	Keratin, type I cytoskeletal 19	KRT19	40.25	8	44.1	5.14	6.66055	6	4.58134	6	4.00369	6	1.5818	4	13.024	6	10.3829	6	4.11091	4	3.09922	6	4	4	8
P25787	Proteasome subunit alpha type-2	PSMA2	32.4786	5	25.9	7.43	3.74283	6	2.99446	5	3.52529	6	3.92048	6	2.58058	5	2.26548	4	4.34	6	5.06087	6	4	4	8
E7EMB3	Calmodulin-2	CALM2	39.7959	11	21.7	4.56	7.3637	6	10.6219	6	3.42497	6	7.31423	6	6.76023	4	8.50458	6	5.46692	6	6.47333	6	4	4	8
P62328	Thymosin beta-4	TMSB4X	56.8182	8	5.1	5.06	3.05126	6	2.16642	6	3.3661	6	2.68844	6	7.61258	3	4.25686	4	2.28325	6	3.05028	6	4	4	8
P23284	Peptidyl-prolyl cis-trans isomerase B	PPIB	44.9074	11	23.7	9.41	8.433	6	9.47488	6	3.20386	5	6.12392	6	2.58454	2	1.63773	2	1.35132	2	1.52472	2	4	4	8
A0A0G2JIW1	Heat shock 70 kDa protein 1B	HSPA1B	17.2897	6	70.1	5.66	5.28136	6	4.68699	6	3.14917	6	4.02602	6	5.81686	6	8.89744	6	5.5272	6	6.71198	6	4	4	8
U3KQK0	Histone H2B	H2BC15	41.5663	2	18.8	10.54	5.50648	6	4.99442	6	2.92959	6	4.1616	6	29.3285	6	23.5587	6	32.3561	6	31.9255	6	4	4	8
P04350	Tubulin beta-4A chain	TUBB4A	63.0631	2	49.6	4.88	4.92245	6	5.40083	6	2.85996	6	8.59468	6	46.4663	6	38.5461	6	41.6175	6	33.2576	6	4	4	8
P06899	Histone H2B type 1-J	H2BC11	54.7619	2	13.9	10.32	4.60243	6	4.51317	6	2.70861	6	3.7852	6	23.6272	6	17.6095	6	26.512	6	23.8874	6	4	4	8
P08729	Keratin, type II cytoskeletal 7	KRT7	15.9915	2	51.4	5.48	2.91369	6	1.72892	6	2.68349	6	2.45441	6	2.66069	3	4.90458	5	1.94485	6	1.93698	6	4	4	8
Q9BUF5	Tubulin beta-6 chain	TUBB6	63.2287	7	49.8	4.88	3.65338	6	4.1802	6	2.48523	6	5.22216	6	32.4279	6	21.3247	6	25.6679	6	20.0286	6	4	4	8
Q9H299	SH3 domain-binding glutamic acid-rich-like protein 3	SH3BGRL3	31.1828	3	10.4	4.93	2.40953	6	2.13295	6	2.42622	6	2.12342	6	1.26445	3	1.65955	4	0.915729	4	1.93446	6	4	4	8
P06748	Nucleophosmin	NPM1	45.5782	10	32.6	4.78	2.24593	6	2.56597	6	2.40491	6	1.89742	5	13.8198	6	11.7993	6	13.0201	6	11.3286	6	4	4	8
A6NNZ2	Tubulin beta 8B	TUBB8B	25.4505	1	49.5	4.86	3.01884	6	3.04437	6	2.10897	6	3.72977	6	19.8149	6	16.8973	6	16.4545	6	13.6421	6	4	4	8
A0A075B6Z2	T cell receptor alpha joining 56 (Fragment)	TRAJ56	38.0952	1	2.2	10.29	3.30139	6	2.85762	6	2.07522	5	2.27747	6	4.40848	6	4.09123	6	4.46826	6	4.78709	6	4	4	8
P13611	Versican core protein	VCAN	4.85866	14	372.6	4.51	10.2051	6	10.2095	6	2.0501	4	1.746	3	17.0097	5	22.3897	6	4.99151	4	4.4779	4	4	4	8
P05783	Keratin, type I cytoskeletal 18	KRT18	10	2	48	5.45	3.19472	6	1.88925	4	1.4837	6	0.155582	1	5.45691	6	5.04048	6	1.03097	4	0.610364	3	4	4	8
Q13162	Peroxiredoxin-4	PRDX4	8.11808	1	30.5	6.29	1.97213	6	1.94201	6	1.19282	4	1.96784	6	2.66072	5	2.18566	5	2.96411	6	2.08591	6	4	4	8
O43854	EGF-like repeat and discoidin I-like domain-containing protein 3	EDIL3	43.9583	23	53.7	7.28	1.69145	6	1.93703	5	0.314597	2	1.15714	4	47.9015	6	35.1329	6	64.3574	6	56.8559	6	4	4	8
P37802	Transgelin-2	TAGLN2	60.3015	11	22.4	8.25	12.7378	5	14.224	6	20.3017	6	20.7215	6	2.42006	5	3.32628	6	3.87488	6	4.75433	6	4	4	8
P07900	Heat shock protein HSP 90-alpha	HSP90AA1	35.2459	10	84.6	5.02	15.7687	5	15.1504	6	14.2433	6	16.7027	6	24.1823	6	21.8668	6	26.5802	6	17.0202	6	4	4	8
P68104	Elongation factor 1-alpha 1	EEF1A1	36.3636	14	50.1	9.01	10.71	5	13.7569	6	14.2192	6	14.1989	6	33.3665	6	26.0925	6	34.6409	6	24.9559	6	4	4	8
P08238	Heat shock protein HSP 90-beta	HSP90AB1	46.8232	21	83.2	5.03	13.4469	5	15.225	6	13.4974	6	15.2777	6	43.6487	6	32.6395	6	40.0804	6	27.7251	6	4	4	8
E9PK25	Cofilin-1	CFL1	35.7843	3	22.7	8.34	7.72565	5	10.9247	6	12.2772	6	15.2035	6	4.26655	6	5.91	6	6.16163	6	5.00812	6	4	4	8
P13645	Keratin, type I cytoskeletal 10	KRT10	47.774	27	58.8	5.21	5.92524	5	2.25455	2	12.0559	6	2.41967	4	55.2007	5	53.5837	6	32.821	6	25.531	6	4	4	8
D6R956	Ubiquitin carboxyl-terminal hydrolase	UCHL1	29.4606	6	26.8	5.81	6.64319	5	8.00579	6	8.58524	6	10.0054	6	0.787774	3	0.363164	2	0.586169	3	1.39603	4	4	4	8
P02533	Keratin, type I cytoskeletal 14	KRT14	55.0847	9	51.5	5.16	3.44573	5	2.42343	5	7.21452	6	2.71006	4	13.7979	6	23.8292	6	9.50127	4	4.31947	6	4	4	8
P08779	Keratin, type I cytoskeletal 16	KRT16	49.4715	11	51.2	5.05	3.44573	5	2.42343	5	6.64937	6	2.71006	4	12.9648	6	13.7768	6	11.948	4	4.31947	6	4	4	8
P0C0S5	Histone H2A.Z	H2AZ1	53.9062	4	13.5	10.58	3.21601	5	2.699	6	5.24911	6	3.74892	6	9.26661	6	7.16828	6	11.901	6	9.17343	6	4	4	8
Q04695	Keratin, type I cytoskeletal 17	KRT17	21.2963	1	48.1	5.02	2.9759	5	1.45719	5	4.75621	6	1.5818	4	8.69327	6	10.3046	4	6.27957	4	3.70673	6	4	4	8
Q7Z3Y7	Keratin, type I cytoskeletal 28	KRT28	9.69828	1	50.5	5.47	1.59897	5	0.966236	2	4.34784	6	1.12827	4	9.27247	5	8.97792	6	3.84142	4	2.59447	3	4	4	8
P32119	Peroxiredoxin-2	PRDX2	32.3232	6	21.9	5.97	4.13914	5	5.16818	6	4.34071	6	1.9229	6	3.5754	6	2.06262	6	1.85141	6	1.57889	5	4	4	8
P29966	Myristoylated alanine-rich C-kinase substrate	MARCKS	50.9036	7	31.5	4.45	1.9469	5	2.72229	6	3.12379	6	3.27454	6	4.16141	6	5.00194	6	6.97617	6	8.04795	6	4	4	8
P16070	CD44 antigen	CD44	6.19946	5	81.5	5.33	3.16184	5	2.536	6	1.85841	6	2.12342	6	8.18889	6	9.32405	6	10.6146	6	12.3447	6	4	4	8
Q7Z794	Keratin, type II cytoskeletal 1b	KRT77	6.22837	1	61.9	5.99	2.32262	5	1.35177	4	1.72434	4	2.12342	6	2.84993	3	4.11181	6	2.51069	4	1.39518	5	4	4	8
P35579	Myosin-9	MYH9	40.3571	63	226.4	5.6	12.9382	4	12.8948	6	26.7364	6	29.1548	6	25.7526	6	35.3319	6	34.6369	6	39.7255	6	4	4	8
P02452	Collagen alpha-1(I) chain	COL1A1	17.623	20	138.9	5.8	5.11729	4	4.09374	4	19.2641	6	14.9836	6	6.67097	3	9.45069	4	14.8341	6	10.8796	4	4	4	8
Q9Y490	Talin-1	TLN1	11.7277	15	269.6	6.07	4.44554	4	4.66044	6	10.5267	6	3.84448	4	2.29572	4	2.64979	4	4.76613	6	3.7221	6	4	4	8
P04259	Keratin, type II cytoskeletal 6B	KRT6B	34.9291	3	60	8	4.83776	4	2.27014	4	7.66957	6	3.4051	4	15.4854	6	17.7541	6	13.0596	6	6.12915	6	4	4	8
J3QRS3	Myosin regulatory light chain 12A	MYL12A	42.9379	3	20.4	4.75	1.77261	4	7.35594	6	6.92136	6	10.8712	6	2.48853	5	2.53291	6	4.13044	6	2.9267	6	4	4	8
P09651	Heterogeneous nuclear ribonucleoprotein A1	HNRNPA1	39.7849	13	38.7	9.13	6.35745	4	4.09992	5	6.90658	6	7.90954	6	6.06121	3	3.3828	5	5.44788	6	1.84334	5	4	4	8
Q15149	Plectin	PLEC	8.73185	30	531.5	5.96	4.11501	4	4.13391	5	6.28764	6	2.69667	4	3.846	4	3.30132	6	3.58372	5	2.30954	5	4	4	8
P02538	Keratin, type II cytoskeletal 6A	KRT6A	36.8794	4	60	8	3.53595	4	1.62599	4	6.10049	6	2.12172	3	11.9015	6	15.1388	6	11.2536	6	3.7383	6	4	4	8
P35908	Keratin, type II cytoskeletal 2 epidermal	KRT2	61.5023	22	65.4	8	4.29861	4	1.28456	2	5.97759	6	2.43194	4	33.1197	3	34.3437	6	14.1119	5	10.6502	6	4	4	8
Q9Y281	Cofilin-2	CFL2	30.7229	1	18.7	7.88	2.97694	4	4.48073	6	5.20724	6	5.44985	6	1.91314	5	2.97154	6	3.10043	6	2.43981	6	4	4	8
P13647	Keratin, type II cytoskeletal 5	KRT5	36.7797	16	62.3	7.74	2.90141	4	1.35177	4	4.55918	6	1.79072	3	11.445	6	21.217	6	6.90707	5	3.10065	6	4	4	8
Q16658	Fascin	FSCN1	23.9351	9	54.5	7.24	3.59645	4	5.58559	6	4.48064	5	7.67225	6	1.93479	5	4.16278	6	3.02564	6	7.09571	6	4	4	8
P26641	Elongation factor 1-gamma	EEF1G	24.0275	8	50.1	6.67	3.71451	4	3.81081	6	4.40923	6	4.51428	5	2.80775	5	4.33954	6	4.44057	6	4.93929	6	4	4	8
P35749	Myosin-11	MYH11	5.37525	1	227.2	5.5	2.30954	4	0.954962	3	3.75729	6	3.28116	5	2.0537	5	1.81412	4	1.92848	4	2.4598	5	4	4	8
P62314	Small nuclear ribonucleoprotein Sm D1	SNRPD1	36.9748	3	13.3	11.56	2.2985	4	3.24788	4	3.37965	6	2.2384	4	5.45805	5	2.21937	2	8.21902	6	6.82417	6	4	4	8
P20618	Proteasome subunit beta type-1	PSMB1	30.7054	7	26.5	8.13	3.48766	4	5.53308	5	2.88352	5	2.64784	4	0.421354	2	0.63262	2	1.05205	5	2.18225	6	4	4	8
P05386	60S acidic ribosomal protein P1	RPLP1	28.9474	1	11.5	4.32	2.26191	4	2.65453	6	2.71797	5	3.23138	6	3.74573	5	1.60641	3	5.16366	6	4.73995	6	4	4	8
Q14103	Heterogeneous nuclear ribonucleoprotein D0	HNRNPD	20.2817	4	38.4	7.81	2.2985	4	2.49161	6	2.58961	6	2.44639	6	5.83648	6	4.47163	6	5.7417	6	4.84238	6	4	4	8
P07355	Annexin A2	ANXA2	63.7168	37	38.6	7.75	7.78871	4	10.7688	5	2.4728	4	7.06614	4	72.4174	6	87.6885	6	74.9278	6	102.155	6	4	4	8
P04004	Vitronectin	VTN	3.13808	1	54.3	5.8	1.51653	4	3.01724	6	2.46417	4	2.84131	6	3.10383	5	2.5616	4	4.64004	6	3.86892	6	4	4	8
O14979	Heterogeneous nuclear ribonucleoprotein D-like	HNRNPDL	10.2381	1	46.4	9.57	1.14925	4	1.40685	6	2.27095	6	2.12342	6	2.59539	5	1.04788	4	2.13999	6	1.93446	6	4	4	8
P17096	High mobility group protein HMG-I/HMG-Y	HMGA1	41.1215	4	11.7	10.32	2.18763	4	2.91912	6	2.21057	5	2.21755	6	11.5183	6	6.42729	6	11.1495	6	7.85847	6	4	4	8
A0A0C4DG17	40S ribosomal protein SA	RPSA	40.6667	8	33.3	4.87	1.8876	4	2.05858	5	2.11568	6	3.01812	6	8.22407	6	7.90958	6	8.31993	6	9.25399	6	4	4	8
G3V4C1	Heterogeneous nuclear ribonucleoproteins C1/C2	HNRNPC	33.9041	9	32.2	5.08	3.82493	4	1.91956	2	2.04717	5	0.786612	3	10.5146	6	6.46314	6	6.31735	6	4.74765	6	4	4	8
Q14974	Importin subunit beta-1	KPNB1	8.90411	6	97.1	4.78	2.40617	4	2.58247	4	1.83303	4	0.84004	2	1.61205	5	1.90238	4	1.75277	4	1.63738	5	4	4	8
J3KQE5	GTP-binding nuclear protein Ran (Fragment)	RAN	31.1966	7	26.8	9.58	3.49661	4	3.95287	4	1.70061	6	2.37822	6	7.23189	6	10.2344	6	10.625	6	11.0349	6	4	4	8
Q99456	Keratin, type I cytoskeletal 12	KRT12	3.23887	1	53.5	4.78	1.20007	4	0.644157	2	1.58011	5	0.960407	4	1.42677	3	2.77319	4	1.6204	4	1.57593	6	4	4	8
P05388	60S acidic ribosomal protein P0	RPLP0	29.0221	7	34.3	5.97	3.34295	4	2.17239	4	1.54774	4	1.12363	4	6.65004	4	2.0663	5	6.0294	6	5.29387	6	4	4	8
J3KQ32	Obg-like ATPase 1	OLA1	7.69231	2	46.9	8.06	0.855306	4	0.97595	4	1.51843	4	0.709394	3	0.280789	1	0.157784	1	0.436483	3	0.15397	1	4	4	8
J3QQX2	Rho GDP-dissociation inhibitor 1	ARHGDIA	19.5745	4	25.8	7.44	1.2331	4	1.59912	5	1.48523	5	1.413	4	0.322842	2	1.24577	4	0.432527	2	0.30794	1	4	4	8
O15230	Laminin subunit alpha-5	LAMA5	9.82409	24	399.5	7.02	5.96315	4	3.50692	6	1.45439	4	0.84004	2	3.74929	5	9.89251	6	2.38994	4	2.90994	5	4	4	8
P46783	40S ribosomal protein S10	RPS10	24.2424	3	18.9	10.15	1.31396	4	1.56601	6	1.42078	4	0.621389	2	2.99655	6	0.869683	3	2.9708	5	2.30644	5	4	4	8
P60900	Proteasome subunit alpha type-6	PSMA6	42.6829	7	27.4	6.76	1.88694	4	2.49326	4	1.41772	2	2.84062	4	2.83967	5	3.67202	4	4.20745	6	4.83377	6	4	4	8
P09429	High mobility group protein B1	HMGB1	26.0465	4	24.9	5.74	1.02002	4	1.3711	3	1.29746	4	1.51286	4	0.844573	3	1.01474	3	0.143946	1	0.177785	1	4	4	8
P61978	Heterogeneous nuclear ribonucleoprotein K	HNRNPK	25.7019	11	50.9	5.54	2.20585	4	2.02725	4	0.942536	4	1.37355	4	10.0038	5	3.02349	5	8.26498	6	4.16123	5	4	4	8
P68431	Histone H3.1	H3C1	48.5294	4	15.4	11.12	1.35182	4	1.26841	3	0.911832	5	1.25891	5	9.79174	6	6.53273	6	13.5335	6	11.8669	6	4	4	8
Q5TEC6	Histone H3	H3-2	25	1	15.4	11.27	1.35182	4	1.26841	3	0.911832	5	1.10333	5	7.35195	6	5.19578	6	7.9785	6	7.05999	6	4	4	8
Q13838	Spliceosome RNA helicase DDX39B	DDX39B	13.3178	5	49	5.67	2.27295	4	2.4434	4	0.889241	2	0.84004	2	1.74734	4	0.634105	2	1.36683	4	0.485691	3	4	4	8
P19338	Nucleolin	NCL	21.1268	12	76.6	4.7	2.07662	4	3.14054	4	0.827592	3	1.09837	2	9.78682	6	5.31293	6	4.49345	6	4.03981	6	4	4	8
O75083	WD repeat-containing protein 1	WDR1	36.1386	14	66.2	6.65	2.22865	4	3.12128	4	0.597222	2	1.89164	6	5.21648	6	10.7471	6	8.22788	6	9.53349	6	4	4	8
P55060	Exportin-2	CSE1L	5.56128	3	110.3	5.77	1.22246	4	0.728052	3	0.155269	1	0.730715	4	4.12679	4	2.19841	6	1.38471	6	0.509063	2	4	4	8
Q09666	Neuroblast differentiation-associated protein AHNAK	AHNAK	36.163	80	628.7	6.15	2.90421	3	9.07552	5	3.92428	5	7.73716	6	6.05503	3	28.4288	4	4.84271	6	36.2843	6	4	4	8
Q5XKE5	Keratin, type II cytoskeletal 79	KRT79	13.271	1	57.8	7.2	1.88029	3	0.322079	2	2.86414	6	0.817571	3	3.49922	3	7.26858	6	2.18925	4	1.67631	4	4	4	8
P40227	T-complex protein 1 subunit zeta	CCT6A	34.6516	14	58	6.68	1.71558	3	0.538813	3	2.05948	5	2.09246	4	13.2768	5	10.1512	4	18.7338	6	17.5959	6	4	4	8
P35580	Myosin-10	MYH10	8.50202	3	228.9	5.54	0.610103	3	0.135508	1	1.80373	4	1.82924	4	2.0767	5	3.64334	6	2.46649	6	2.48535	5	4	4	8
P55072	Transitional endoplasmic reticulum ATPase	VCP	26.9231	16	89.3	5.26	1.10658	3	4.28599	6	1.76255	3	4.16792	6	3.6656	5	6.84279	6	7.17917	6	10.693	6	4	4	8
P28066	Proteasome subunit alpha type-5	PSMA5	18.2573	3	26.4	4.79	1.46377	3	1.98425	5	1.22238	4	1.60588	4	0.909737	4	1.99454	4	2.76708	6	4.40524	6	4	4	8
P28070	Proteasome subunit beta type-4	PSMB4	37.8788	6	29.2	5.97	1.18309	3	1.54076	4	1.12862	3	0.931145	2	1.57233	4	1.97042	4	5.00331	6	7.33028	6	4	4	8
Q8IUE6	Histone H2A type 2-B	H2AC21	63.0769	3	14	10.89	1.99515	3	0.427325	3	1.0539	2	0.68331	4	12.0472	6	5.40753	6	12.2778	6	8.00327	6	4	4	8
Q02952	A-kinase anchor protein 12	AKAP12	12.514	14	191.4	4.41	1.24575	3	5.07347	6	0.971828	3	2.0476	4	3.01225	3	2.52621	5	1.0187	3	2.12124	3	4	4	8
P22314	Ubiquitin-like modifier-activating enzyme 1	UBA1	28.1664	15	117.8	5.76	0.445393	3	0.996758	6	0.85017	3	0.4946	2	5.68056	5	4.17714	5	6.77808	6	3.14307	5	4	4	8
Q00839	Heterogeneous nuclear ribonucleoprotein U	HNRNPU	19.2727	17	90.5	6	0.445393	3	1.11092	4	0.697569	3	0.366592	2	8.52513	5	4.84738	4	7.49406	6	1.06343	4	4	4	8
P67809	Y-box-binding protein 1	YBX1	32.716	7	35.9	9.88	0.937885	3	0.804484	2	0.565152	2	0.62092	2	2.25411	3	1.63086	2	4.63919	4	6.56927	6	4	4	8
P28072	Proteasome subunit beta type-6	PSMB6	37.6569	6	25.3	4.92	1.33565	3	0.966496	4	0.565139	3	0.776971	2	1.97514	5	3.53539	4	5.04207	6	5.86282	6	4	4	8
P46777	60S ribosomal protein L5	RPL5	12.1212	3	34.3	9.72	0.76377	3	1.49735	4	0.44462	2	1.17103	4	1.97315	3	0.951157	2	1.68945	5	1.26772	4	4	4	8
P80723	Brain acid soluble protein 1	BASP1	76.652	9	22.7	4.63	0.926533	3	1.64218	4	0.376259	2	0.163605	1	10.9953	6	13.7194	6	5.78304	6	7.70546	6	4	4	8
P62081	40S ribosomal protein S7	RPS7	50	8	22.1	10.1	0.446501	3	0.675037	3	0.159328	1	0.163605	1	5.64208	5	1.58378	2	5.10826	6	3.08904	5	4	4	8
P25789	Proteasome subunit alpha type-4	PSMA4	15.7088	4	29.5	7.72	1.18198	3	1.58094	4	0.155269	1	2.39351	4	0.986663	3	1.28936	3	1.45327	5	3.76558	6	4	4	8
E9PRY8	Elongation factor 1-delta	EEF1D	8.60832	4	76.5	7.05	0.446501	3	0.675043	3	0.155269	1	0.42002	2	0.566663	2	0.871167	3	0.296898	2	0.455205	3	4	4	8
Q15233	Non-POU domain-containing octamer-binding protein	NONO	17.8344	7	54.2	8.95	0.951807	2	0.548445	2	1.95635	6	0.42202	1	6.97095	5	2.68296	5	7.06133	6	3.04722	6	4	4	8
Q14195	Dihydropyrimidinase-related protein 3	DPYSL3	29.2982	9	61.9	6.49	1.11652	2	1.09368	2	1.48076	5	2.52878	6	2.90115	5	3.34123	5	8.54121	6	5.59841	6	4	4	8
Q08211	ATP-dependent RNA helicase A	DHX9	15.9843	13	140.9	6.84	1.11652	2	0.27458	2	1.33386	2	0.42002	2	6.64675	4	1.76716	3	4.97395	6	1.27466	4	4	4	8
O00299	Chloride intracellular channel protein 1	CLIC1	35.2697	6	26.9	5.17	1.58634	2	2.32037	4	1.11288	2	2.79985	6	0.304411	2	0.862962	4	1.66511	5	0.78696	4	4	4	8
O14818	Proteasome subunit alpha type-7	PSMA7	44.3548	9	27.9	8.46	2.44432	2	2.83944	5	0.939731	2	1.70952	2	2.03499	5	2.89958	4	5.7108	6	7.19542	6	4	4	8
P28074	Proteasome subunit beta type-5	PSMB5	25.8555	7	28.5	6.92	1.15754	2	2.31454	4	0.473925	2	1.10797	4	0.623927	3	1.26821	2	3.94427	6	4.24757	6	4	4	8
Q96M42	Putative uncharacterized protein encoded by LINC00479	LINC00479	4.92958	1	15.2	8	0.420958	2	0.704941	4	0.342634	2	0.528197	3	0.888087	4	0.413777	2	0.143946	1	1.11664	5	4	4	8
O15145	Actin-related protein 2/3 complex subunit 3	ARPC3	13.4831	2	20.5	8.59	0.514711	2	0.997116	5	0.159328	1	0.66199	2	0.986492	3	0.231032	1	0.653904	3	0.151451	1	4	4	8
P62318	Small nuclear ribonucleoprotein Sm D3	SNRPD3	15.0794	2	13.9	10.32	0.152558	1	0.545232	3	0.534181	2	0.832399	3	1.97485	3	1.10894	2	2.98955	6	2.46873	6	4	4	8
A0A087WUZ3	Spectrin beta chain	SPTBN1	5.24091	8	274.7	5.57	0.129232	1	0.138714	1	0.344162	2	0.498384	2	2.47675	5	0.157784	1	0.597752	3	0.151451	1	4	4	8
P23526	Adenosylhomocysteinase	AHCY	19.4444	6	47.7	6.34	0.305116	1	0.803769	3	0.155269	1	0.167389	1	0.986663	3	2.98964	4	2.34151	4	2.5143	6	4	4	8
P67936	Tropomyosin alpha-4 chain	TPM4	44.7581	6	28.5	4.69	15.1661	6	18.8081	6	19.367	6	22.7025	6	0	0	0.859973	3	1.16264	3	0.457724	2	4	3	7
H7BYY1	Tropomyosin 1 (Alpha), isoform CRA_m	TPM1	43.5484	2	28.7	4.82	8.18523	6	11.0683	6	10.1445	6	10.9131	6	0	0	0.393363	2	1.16264	3	0.457724	2	4	3	7
A0A0S2Z4G6	Tropomyosin 1 (Alpha), isoform CRA_o (Fragment)	TPM1	41.1972	1	32.7	4.74	7.52259	6	10.0134	6	9.73463	6	11.6871	6	0	0	0.393363	2	1.16264	3	0.457724	2	4	3	7
Q14019	Coactosin-like protein	COTL1	42.9577	7	15.9	5.67	12.5323	6	11.1033	6	9.33523	6	11.4595	6	0.485164	2	0.957359	3	0	0	0.607508	2	4	3	7
Q6ZN40	Tropomyosin 1 (Alpha), isoform CRA_f	TPM1	41.1043	0	37.4	4.72	7.05196	6	11.438	6	9.22748	6	11.9347	6	0	0	0.393363	2	1.16264	3	0.457724	2	4	3	7
A0A087WWU8	Tropomyosin alpha-3 chain	TPM3	49.3392	3	26.4	4.78	8.06535	6	12.3916	6	8.90496	6	13.3997	6	0	0	0.628941	2	1.16264	3	0.457724	2	4	3	7
P19823	Inter-alpha-trypsin inhibitor heavy chain H2	ITIH2	8.45666	6	106.4	6.86	5.77295	6	2.64694	6	6.61893	6	7.61256	6	3.10553	5	2.58401	4	0	0	1.43117	2	4	3	7
J3KN67	Tropomyosin alpha-3 chain	TPM3	47.3684	1	33.2	4.77	6.28129	6	9.74341	6	6.20306	6	10.8237	6	0	0	0.628941	2	1.16264	3	0.457724	2	4	3	7
P07996	Thrombospondin-1	THBS1	25.3846	21	129.3	4.94	32.6931	6	25.5542	6	2.48205	5	3.07376	3	6.91508	3	14.4669	6	0.152952	1	0	0	4	3	7
A0A0D9SGF6	Spectrin alpha chain, non-erythrocytic 1	SPTAN1	13.0104	21	287.4	5.36	5.04044	5	6.09464	6	6.25018	6	3.49472	5	1.82937	3	0	0	0.45054	2	0.456395	2	4	3	7
Q92626	Peroxidasin homolog	PXDN	17.0385	16	165.2	7.17	6.27946	5	7.68005	6	4.32355	6	4.7981	5	1.13085	2	3.49076	4	1.492	4	0	0	4	3	7
P20908	Collagen alpha-1(V) chain	COL5A1	6.85528	8	183.4	5.06	2.29624	5	2.07787	6	2.09056	4	2.62266	5	0	0	0.909073	2	0.479602	2	0.868515	3	4	3	7
Q15582	Transforming growth factor-beta-induced protein ig-h3	TGFBI	35.5783	19	74.6	7.71	9.97493	4	9.76604	6	12.6546	6	8.46186	5	0	0	2.05642	3	0.144635	1	0.455205	3	4	3	7
Q01518	Adenylyl cyclase-associated protein 1	CAP1	29.2632	8	51.9	8.06	3.87602	4	6.10385	4	7.74522	6	3.78125	6	0.301085	2	0.791889	2	0	0	0.920347	3	4	3	7
P22626	Heterogeneous nuclear ribonucleoproteins A2/B1	HNRNPA2B1	41.6431	10	37.4	8.95	4.26855	4	4.34834	4	6.47767	6	7.57792	6	4.23371	3	1.39296	4	3.51263	4	0	0	4	3	7
P62857	40S ribosomal protein S28	RPS28	30.4348	2	7.8	10.7	1.30181	4	3.03043	6	3.65266	6	3.82882	6	0	0	0.365491	1	0.762777	4	2.23821	6	4	3	7
Q9ULV4	Coronin-1C	CORO1C	18.1435	5	53.2	7.08	2.78988	4	1.76836	4	2.89761	6	1.00365	3	0	0	0.157784	1	0.87475	3	1.52115	4	4	3	7
P60981	Destrin	DSTN	26.0606	4	18.5	7.85	1.14925	4	1.22348	4	2.08206	6	2.279	6	0.704008	3	0.317052	2	2.16633	4	0	0	4	3	7
Q07666	KH domain-containing, RNA-binding, sial transduction-associated protein 1	KHDRBS1	11.9639	4	48.2	8.66	1.14925	4	1.76908	4	1.67776	4	0.79642	3	1.97468	3	0.317052	2	0.170076	1	0	0	4	3	7
Q58FG0	Putative heat shock protein HSP 90-alpha A5	HSP90AA5P	13.4731	1	38.7	6.57	1.61908	4	1.90102	4	1.51843	4	1.65714	5	1.26728	3	0.951157	2	0.309796	2	0	0	4	3	7
I3L504	Eukaryotic translation initiation factor 5A-1	EIF5A	25.8065	5	20.5	5.25	1.4066	4	3.67689	6	1.51843	4	1.6458	5	0.140565	1	0	0	0.497551	1	0.177785	1	4	3	7
P05387	60S acidic ribosomal protein P2	RPLP2	90.4348	7	11.7	4.54	1.02002	4	0.807339	3	0.314597	2	0.932083	2	4.65184	3	0	0	5.85729	4	3.89538	4	4	3	7
P24844	Myosin regulatory light polypeptide 9	MYL9	44.186	2	19.8	4.92	0.808653	3	4.81041	6	4.02361	5	8.67228	6	0.140394	1	0	0	0.769143	4	0.536317	2	4	3	7
P13797	Plastin-3	PLS3	7.77778	4	70.8	5.6	0.642834	2	0.274222	2	0.344162	2	0.4946	2	0.14209	1	0.731565	3	0	0	0.331278	2	4	3	7
A0A075B6G3	Dystrophin	DMD	1.03121	3	426.5	5.9	0.565527	2	0.644157	2	0.187365	1	0.155113	1	1.24252	4	1.53884	3	0.152952	1	0	0	4	3	7
Q15019	Septin-2	SEPTIN2	21.6066	6	41.5	6.6	0.258464	1	0.699238	3	0.469866	2	0.163605	1	1.26593	3	0	0	1.26954	3	0.180747	1	4	3	7
H3BPE7	RNA-binding protein FUS	FUS	7.59013	2	53.5	9.36	0.152558	1	0.548445	2	0.155269	1	0.621389	2	1.55011	3	0.47632	2	0.144635	1	0	0	4	3	7
P05121	Plasminogen activator inhibitor 1	SERPINE1	66.6667	19	45	7.2	76.4794	6	50.5566	6	54.197	6	41.8009	6	0	0	0.543582	2	0.335926	2	0	0	4	2	6
P07237	Protein disulfide-isomerase	P4HB	45.6693	17	57.1	4.87	5.1833	6	10.8029	5	8.9912	6	12.4841	5	0	0	0.235579	1	0	0	0.15397	1	4	2	6
P24593	Insulin-like growth factor-binding protein 5	IGFBP5	16.1765	4	30.6	8.21	3.09409	6	2.32265	5	6.16681	6	6.08088	6	0	0	0	0	0.152952	1	0.149784	1	4	2	6
P12109	Collagen alpha-1(VI) chain	COL6A1	8.07393	6	108.5	5.43	9.10438	6	4.15757	4	4.86322	6	3.99366	5	0	0	0	0	0.16585	1	2.12738	3	4	2	6
P35555	Fibrillin-1	FBN1	2.99547	3	312.1	4.93	2.77169	6	2.66187	6	3.09015	5	1.42452	5	0.280959	2	0	0	0	0	0.15397	1	4	2	6
P15259	Phosphoglycerate mutase 2	PGAM2	20.9486	1	28.7	8.88	3.13485	6	2.79253	6	2.74082	6	2.279	6	0	0	0	0	0.439749	2	0.96842	4	4	2	6
P19022	Cadherin-2	CDH2	16.4459	9	99.7	4.81	5.18616	6	5.32468	6	1.38841	4	2.05223	4	0.162322	1	0.231032	1	0	0	0	0	4	2	6
P61769	Beta-2-microglobulin	B2M	16.8067	2	13.7	6.52	2.15902	5	2.08384	5	3.63006	6	3.59666	6	0	0	0	0	0.170076	1	0.536317	2	4	2	6
P38159	RNA-binding motif protein, X chromosome	RBMX	14.3223	5	42.3	10.05	1.73217	4	2.30789	4	3.0204	5	1.04341	3	0.846098	3	0.159268	1	0	0	0	0	4	2	6
P37837	Transaldolase	TALDO1	20.7715	7	37.5	6.81	3.11722	4	3.39695	4	1.64136	3	0.310694	2	0	0	1.58526	2	0	0	1.06105	2	4	2	6
P07093	Glia-derived nexin	SERPINE2	18.8442	5	44	9.29	3.01738	4	2.32002	4	0.823533	3	0.62903	2	1.12723	3	1.26672	2	0	0	0	0	4	2	6
P10809	60 kDa heat shock protein, mitochondrial	HSPD1	23.2112	10	61	5.87	1.00786	4	8.4467	3	0.563624	2	2.14937	6	0	0	0.231032	1	0	0	0.303754	2	4	2	6
P02462	Collagen alpha-1(IV) chain	COL4A1	3.53505	4	160.5	8.28	1.31201	3	0.457944	3	2.30696	4	0.629413	3	0	0	1.65955	4	0.448755	2	0	0	4	2	6
P06396	Gelsolin	GSN	6.39386	5	85.6	6.28	0.798755	3	0.732167	5	1.60813	5	0.972684	4	0	0	0.182745	1	0	0	0.30794	1	4	2	6
P16949	Stathmin	STMN1	34.2282	2	17.3	5.97	1.00884	3	2.33512	5	1.50754	4	1.27157	4	0.618761	1	0.235579	1	0	0	0	0	4	2	6
Q96FQ6	Protein S100-A16	S100A16	30.0971	2	11.8	6.79	0.422066	3	0.545232	3	0.531527	3	1.15961	4	0	0	0	0	0.592701	3	1.72452	6	4	2	6
P09972	Fructose-bisphosphate aldolase C	ALDOC	7.14286	2	39.4	6.87	1.03053	2	1.89531	4	2.17023	4	1.81358	5	0	0	0	0	0.721108	2	0.303754	2	4	2	6
Q9Y696	Chloride intracellular channel protein 4	CLIC4	7.90514	2	28.8	5.59	0.423174	2	0.942847	3	0.759217	4	1.53763	5	0	0	0	0	1.19599	5	1.09116	4	4	2	6
P31629	Transcription factor HIVEP2	HIVEP2	2.9027	3	268.9	6.96	0.257355	2	0.908568	4	0.698961	2	0.319187	2	0.140394	1	0.235579	1	0	0	0	0	4	2	6
P55209	Nucleosome assembly protein 1-like 1	NAP1L1	19.1816	4	45.3	4.46	0.469827	2	0.677892	4	0.223644	1	0.21101	1	1.69507	3	0	0	0.433217	2	0	0	4	2	6
P11413	Glucose-6-phosphate 1-dehydrogenase	G6PD	8.93204	4	59.2	6.84	0.317269	2	0.138714	1	0.223644	1	0.21101	1	0.140394	1	0	0	0.865743	2	0	0	4	2	6
Q6ZWH5	Serine/threonine-protein kinase Nek10	NEK10	0.682594	1	133.2	6.8	0.28179	2	0.298781	2	0.159328	1	0.374615	2	0.324643	1	0.413777	2	0	0	0	0	4	2	6
P78348	Acid-sensing ion channel 1	ASIC1	3.97727	1	59.9	5.73	0.385479	2	0.135866	1	0.159328	1	0.155113	1	0.284179	1	0.159268	1	0	0	0	0	4	2	6
Q93045	Stathmin-2	STMN2	31.2849	1	20.8	8.32	0.329422	1	1.23751	5	0.412537	2	1.11599	4	0.618761	1	0.235579	1	0	0	0	0	4	2	6
Q12905	Interleukin enhancer-binding factor 2	ILF2	6.15385	2	43	5.26	0.152558	1	0.548445	2	0.318656	1	0.21101	1	0.423049	3	0.159268	1	0	0	0	0	4	2	6
P25398	40S ribosomal protein S12	RPS12	13.6364	2	14.5	7.21	0.128124	1	1.22028	4	0.159328	1	0.155582	1	0.563443	3	0	0	0.671853	2	0	0	4	2	6
P09486	SPARC	SPARC	24.7525	7	34.6	4.84	27.1724	6	18.5084	6	29.5397	6	21.728	6	0.322842	2	0	0	0	0	0	0	4	1	5
Q12923	Tyrosine-protein phosphatase non-receptor type 13	PTPN13	1.12676	2	276.7	6.42	7.67358	6	6.94257	6	9.78011	6	9.05445	6	0.162322	1	0	0	0	0	0	0	4	1	5
Q9Y4K0	Lysyl oxidase homolog 2	LOXL2	20.155	12	86.7	6.38	9.68329	6	7.21648	6	7.07163	6	3.23375	5	0	0	1.27375	4	0	0	0	0	4	1	5
P02788	Lactotransferrin	LTF	1.26761	1	78.1	8.12	3.83453	6	2.13223	6	4.00772	6	3.35452	6	0	0	0	0	0	0	0.177785	1	4	1	5
P10599	Thioredoxin	TXN	22.8571	2	11.7	4.92	3.7136	6	3.75216	6	3.41314	6	3.54887	6	0.16052	1	0	0	0	0	0	0	4	1	5
Q9UNN8	Endothelial protein C receptor	PROCR	22.6891	3	26.7	7.18	2.60698	6	2.67186	6	1.00698	3	0.972684	4	0.14209	1	0	0	0	0	0	0	4	1	5
P30101	Protein disulfide-isomerase A3	PDIA3	44.5545	18	56.7	6.35	8.79413	4	13.3307	4	4.67275	4	14.0622	4	0	0	0	0	0	0	0.307463	2	4	1	5
P21291	Cysteine and glycine-rich protein 1	CSRP1	16.5803	2	20.6	8.57	1.63123	4	3.17235	6	3.31115	6	2.27785	5	0	0	0.41145	2	0	0	0	0	4	1	5
O43852	Calumenin	CALU	57.1429	14	37.1	4.64	5.78431	4	7.36309	4	2.98188	4	8.89422	6	0	0	0	0	0	0	0.46191	1	4	1	5
P08572	Collagen alpha-2(IV) chain	COL4A2	9.8715	10	167.4	8.66	2.21018	4	1.88141	3	2.36151	2	1.18369	5	0	0	4.10059	4	0	0	0	0	4	1	5
Q16881	Thioredoxin reductase 1, cytoplasmic	TXNRD1	32.3575	12	70.9	7.39	6.2571	4	8.86564	6	2.28641	4	2.82325	6	0	0	0	0	0.144635	1	0	0	4	1	5
P54819	Adenylate kinase 2, mitochondrial	AK2	21.7573	3	26.5	7.81	1.66285	4	0.958175	2	1.48231	5	0.62903	2	0	0	0.159268	1	0	0	0	0	4	1	5
Q15942	Zyxin	ZYX	19.9301	7	61.2	6.67	0.984538	4	1.24448	5	1.00139	4	1.89202	4	0	0	0.231032	1	0	0	0	0	4	1	5
P49720	Proteasome subunit beta type-3	PSMB3	32.1951	4	22.9	6.55	1.21746	4	2.95842	6	0.931612	1	1.73644	4	0.14209	1	0	0	0	0	0	0	4	1	5
Q9Y6V0	Protein piccolo	PCLO	0.719564	3	560.4	6.47	1.62164	4	0.40724	2	0.788522	2	0.691803	3	0.14209	1	0	0	0	0	0	0	4	1	5
A8MU27	Small ubiquitin-related modifier 3	SUMO3	8.16327	1	16.9	9.67	0.83198	4	1.08477	4	0.629194	2	1.08001	3	0.618761	1	0	0	0	0	0	0	4	1	5
P31948	Stress-induced-phosphoprotein 1	STIP1	7.55064	4	62.6	6.8	1.31396	4	0.539178	3	0.310537	1	0.531512	3	0.563443	3	0	0	0	0	0	0	4	1	5
P07339	Cathepsin D	CTSD	5.09709	2	44.5	6.54	1.08933	4	0.274222	2	0.187365	1	1.08766	2	0	0	0	0	0	0	0.299569	1	4	1	5
P30041	Peroxiredoxin-6	PRDX6	39.7321	8	25	6.38	1.76033	3	4.20569	4	3.62436	6	2.38739	5	0	0	0.157784	1	0	0	0	0	4	1	5
P28300	Protein-lysine 6-oxidase	LOX	11.0312	3	46.9	8.09	0.667269	3	1.4547	6	2.08359	6	1.79621	5	0	0	0	0	0	0	0.757292	2	4	1	5
P34932	Heat shock 70 kDa protein 4	HSPA4	8.80952	5	94.3	5.19	0.818719	3	1.67501	6	1.5971	5	1.75127	6	0	0	0	0	0.16585	1	0	0	4	1	5
P20962	Parathymosin	PTMS	22.549	2	11.5	4.16	0.586777	3	1.24768	5	0.918545	4	2.09933	5	1.85628	1	0	0	0	0	0	0	4	1	5
P53634	Dipeptidyl peptidase 1	CTSC	3.88769	2	51.8	6.99	0.538037	3	0.539171	3	0.629194	2	0.629413	3	0	0	0	0	0	0	0.15397	1	4	1	5
Q02809	Procollagen-lysine,2-oxoglutarate 5-dioxygenase 1	PLOD1	15.956	8	83.5	6.95	1.05611	3	2.41371	2	0.188893	1	0.829379	2	0	0	0	0	0	0	0.606179	3	4	1	5
O75533	Splicing factor 3B subunit 1	SF3B1	3.83436	2	145.7	7.09	0.573516	3	0.274222	2	0.155269	1	0.155582	1	0.140394	1	0	0	0	0	0	0	4	1	5
A0A0U1RRM4	Polypyrimidine tract-binding protein 1	PTBP1	19.0476	5	62.4	9.1	0.469827	2	2.61064	3	1.48203	3	1.906	4	0.140394	1	0	0	0	0	0	0	4	1	5
P55786	Puromycin-sensitive aminopeptidase	NPEPPS	7.39935	4	103.2	5.72	0.386587	2	0.264591	1	0.625134	2	0.322971	2	0	0	0	0	0.170076	1	0	0	4	1	5
P32241	Vasoactive intestinal polypeptide receptor 1	VIPR1	2.62582	1	51.5	8.18	0.317269	2	0.40973	2	0.597222	2	0.21101	1	0.140394	1	0	0	0	0	0	0	4	1	5
A0A3B3ITK7	Phosphoglucomutase-1	PGM1	4.28082	1	63.9	6.76	0.469827	2	0.274222	2	0.447288	1	0.155582	1	0	0	0	0	0	0	0.15397	1	4	1	5
Q01105	Protein SET	SET	23.1034	4	33.5	4.32	1.75106	2	2.29862	4	0.441953	1	2.23593	4	0.14209	1	0	0	0	0	0	0	4	1	5
E9PMD7	Serine/threonine-protein phosphatase (Fragment)	PPP1CA	21.3439	2	28.9	4.87	0.317269	2	0.948901	4	0.344162	2	0.167389	1	0	0	0.157784	1	0	0	0	0	4	1	5
E9PPV7	Disks large homolog 2	DLG2	30.2817	2	16.3	9.55	0.317269	2	0.430538	3	0.159328	1	0.20901	1	0	0	0.315568	1	0	0	0	0	4	1	5
P50454	Serpin H1	SERPINH1	32.5359	8	46.4	8.69	0.387695	1	3.08207	2	2.26677	6	4.5612	3	0	0	0	0	0	0	0.453538	2	4	1	5
Q96PJ5	Fc receptor-like protein 4	FCRL4	7.57282	2	57.2	6.52	0.128124	1	0.135508	1	0.597222	2	0.41802	1	0.140565	1	0	0	0	0	0	0	4	1	5
Q15691	Microtubule-associated protein RP/EB family member 1	MAPRE1	18.6567	3	30	5.14	0.129232	1	0.548445	2	0.447288	1	0.62903	2	0.16052	1	0	0	0	0	0	0	4	1	5
D6RBZ0	Heterogeneous nuclear ribonucleoprotein A/B	HNRNPAB	10.3976	3	35.7	6.95	0.152558	1	0.271016	1	0.223644	1	0.531981	3	0.846098	3	0	0	0	0	0	0	4	1	5
Q01469	Fatty acid-binding protein 5	FABP5	6.66667	1	15.2	7.01	0.128124	1	0.617289	3	0.155269	1	1.16942	5	0	0	0.235579	1	0	0	0	0	4	1	5
Q9UI42	Carboxypeptidase A4	CPA4	61.2827	16	47.3	6.7	28.0791	6	19.0421	6	36.9512	6	25.2361	6	0	0	0	0	0	0	0	0	4	0	4
O00391	Sulfhydryl oxidase 1	QSOX1	19.5448	11	82.5	8.92	23.3861	6	14.1339	6	20.4968	6	10.7183	5	0	0	0	0	0	0	0	0	4	0	4
Q16270	Insulin-like growth factor-binding protein 7	IGFBP7	15.6028	6	29.1	7.9	17.9425	6	13.9516	6	13.8738	6	14.3339	6	0	0	0	0	0	0	0	0	4	0	4
Q12841	Follistatin-related protein 1	FSTL1	16.8831	5	35	5.52	10.5954	6	6.26236	6	6.84927	6	5.17119	6	0	0	0	0	0	0	0	0	4	0	4
O94985	Calsyntenin-1	CLSTN1	12.2324	10	109.7	4.91	9.65766	6	7.42567	6	4.56979	6	3.08144	6	0	0	0	0	0	0	0	0	4	0	4
P40926	Malate dehydrogenase, mitochondrial	MDH2	28.6982	7	35.5	8.68	9.31848	6	8.81398	6	4.08752	5	5.71714	6	0	0	0	0	0	0	0	0	4	0	4
P08476	Inhibin beta A chain	INHBA	20.892	7	47.4	8.03	3.51737	6	3.75608	6	4.04107	6	2.80032	6	0	0	0	0	0	0	0	0	4	0	4
P08253	72 kDa type IV collagenase	MMP2	23.3333	11	73.8	5.47	5.66569	6	3.53653	4	3.33347	5	2.78834	5	0	0	0	0	0	0	0	0	4	0	4
A0A5K1VW95	Malate dehydrogenase	MDH1	20.3966	5	38.6	7.3	2.24372	6	2.46127	6	2.51717	6	2.40098	6	0	0	0	0	0	0	0	0	4	0	4
P03956	Interstitial collagenase	MMP1	49.2537	20	54	6.96	37.9838	6	30.218	6	2.47853	3	7.71326	4	0	0	0	0	0	0	0	0	4	0	4
P01034	Cystatin-C	CST3	19.1781	3	15.8	8.75	2.53731	6	2.15964	6	2.14371	6	1.33928	5	0	0	0	0	0	0	0	0	4	0	4
P61604	10 kDa heat shock protein, mitochondrial	HSPE1	51.9608	5	10.9	8.92	3.27585	6	3.54229	6	2.10466	4	4.2547	5	0	0	0	0	0	0	0	0	4	0	4
P02647	Apolipoprotein A-I	APOA1	5.99251	1	30.8	5.76	3.11852	6	3.29869	6	2.04983	5	4.03583	6	0	0	0	0	0	0	0	0	4	0	4
P27797	Calreticulin	CALR	40.7674	11	48.1	4.44	2.77092	6	8.65668	4	1.50351	2	8.70814	4	0	0	0	0	0	0	0	0	4	0	4
A0A0C4DGW9	Serpin I2	SERPINI2	3.37349	1	47.4	5.22	4.2079	6	2.18358	5	0.602557	2	0.327211	1	0	0	0	0	0	0	0	0	4	0	4
P10451	Osteopontin	SPP1	36.6242	8	35.4	4.58	5.54564	6	5.13603	4	0.563624	2	1.32398	2	0	0	0	0	0	0	0	0	4	0	4
P55285	Cadherin-6	CDH6	15.3165	10	88.3	4.93	11.235	6	8.47204	6	0.223644	1	0.163605	1	0	0	0	0	0	0	0	0	4	0	4
P00505	Aspartate aminotransferase, mitochondrial	GOT2	19.0698	6	47.5	9.01	2.34851	6	2.83369	6	0.155269	1	0.621389	2	0	0	0	0	0	0	0	0	4	0	4
P01024	Complement C3	C3	4.20926	5	187	6.4	2.51832	5	1.57618	6	5.93337	6	4.40604	6	0	0	0	0	0	0	0	0	4	0	4
P68036	Ubiquitin-conjugating enzyme E2 L3	UBE2L3	35.7143	4	17.9	8.51	2.33314	5	3.27796	5	2.77264	5	2.46669	6	0	0	0	0	0	0	0	0	4	0	4
O76061	Stanniocalcin-2	STC2	7.94702	2	33.2	7.3	2.07918	5	2.09831	5	1.54104	4	1.76949	4	0	0	0	0	0	0	0	0	4	0	4
P01033	Metalloproteinase inhibitor 1	TIMP1	10.1449	2	23.2	8.1	2.46674	5	1.25751	3	1.44603	5	1.18216	4	0	0	0	0	0	0	0	0	4	0	4
P07954	Fumarate hydratase, mitochondrial	FH	8.62745	2	54.6	8.76	1.52338	5	1.64208	5	1.00392	3	0.940576	3	0	0	0	0	0	0	0	0	4	0	4
Q08257	Quinone oxidoreductase	CRYZ	10.9422	3	35.2	8.44	1.94964	5	0.813036	3	0.823547	3	0.653966	3	0	0	0	0	0	0	0	0	4	0	4
J3KMX3	Alpha-fetoprotein	AFP	9.16399	4	70.4	5.55	2.96787	4	2.0444	6	4.6316	6	4.58115	6	0	0	0	0	0	0	0	0	4	0	4
P00749	Urokinase-type plasminogen activator	PLAU	18.0974	6	48.5	8.41	5.78949	4	5.30629	5	4.25493	6	1.68008	2	0	0	0	0	0	0	0	0	4	0	4
O60888	Protein CutA	CUTA	22.905	2	19.1	5.5	2.04944	4	1.92575	5	2.99375	6	0.784612	3	0	0	0	0	0	0	0	0	4	0	4
P30086	Phosphatidylethanolamine-binding protein 1	PEBP1	57.754	7	21	7.53	2.53031	4	2.98443	6	2.60965	5	2.4799	6	0	0	0	0	0	0	0	0	4	0	4
P11216	Glycogen phosphorylase, brain form	PYGB	7.35469	3	96.6	6.86	1.88584	4	1.35578	4	2.39652	4	0.167389	1	0	0	0	0	0	0	0	0	4	0	4
Q04760	Lactoylglutathione lyase	GLO1	29.3478	5	20.8	5.31	3.10604	4	3.95585	5	2.24279	4	1.97999	4	0	0	0	0	0	0	0	0	4	0	4
Q8NC51	Plasminogen activator inhibitor 1 RNA-binding protein	SERBP1	13.4804	4	44.9	8.65	1.11266	4	2.51189	6	2.14931	5	2.44639	6	0	0	0	0	0	0	0	0	4	0	4
P00441	Superoxide dismutase [Cu-Zn]	SOD1	16.8831	2	15.9	6.13	2.52037	4	3.84089	6	1.73231	2	2.45326	5	0	0	0	0	0	0	0	0	4	0	4
P61088	Ubiquitin-conjugating enzyme E2 N	UBE2N	23.6842	3	17.1	6.57	1.81652	4	1.63036	4	1.60661	3	0.66199	2	0	0	0	0	0	0	0	0	4	0	4
P22692	Insulin-like growth factor-binding protein 4	IGFBP4	3.10078	1	27.9	7.15	0.99669	4	1.18975	5	1.03755	4	1.31812	5	0	0	0	0	0	0	0	0	4	0	4
H7BZJ3	Protein disulfide-isomerase A3 (Fragment)	PDIA3	38.2114	1	13.5	7.3	3.05976	4	3.85977	4	0.907786	3	2.83685	4	0	0	0	0	0	0	0	0	4	0	4
P24387	Corticotropin-releasing factor-binding protein	CRHBP	4.65839	2	36.1	6.52	1.47103	4	1.13547	6	0.718892	3	0.629413	3	0	0	0	0	0	0	0	0	4	0	4
E7EX17	Eukaryotic translation initiation factor 4B	EIF4B	4.54545	2	69.7	5.67	0.574624	4	0.539171	3	0.629194	2	0.155113	1	0	0	0	0	0	0	0	0	4	0	4
B5MC82	D-dopachrome decarboxylase	DDT	7.22892	1	17.7	8.69	1.27848	4	1.08477	4	0.533056	2	0.58741	3	0	0	0	0	0	0	0	0	4	0	4
P98179	RNA-binding protein 3	RBM3	31.8471	2	17.2	8.91	1.76046	4	1.50092	4	0.469866	2	1.0872	2	0	0	0	0	0	0	0	0	4	0	4
E5RJD8	Tubulin-specific chaperone A	TBCA	24.3697	3	14.3	5.12	1.11377	4	1.76337	4	0.469866	2	0.466276	2	0	0	0	0	0	0	0	0	4	0	4
P18065	Insulin-like growth factor-binding protein 2	IGFBP2	2.76923	1	34.8	7.5	0.962358	4	1.46076	6	0.408342	2	1.22378	4	0	0	0	0	0	0	0	0	4	0	4
P61758	Prefoldin subunit 3	VBP1	9.64467	1	22.6	7.11	0.574624	4	0.68074	3	0.159328	1	0.155113	1	0	0	0	0	0	0	0	0	4	0	4
P20700	Lamin-B1	LMNB1	7.16724	3	66.4	5.16	1.13807	3	0.823025	3	2.04998	6	1.16989	5	0	0	0	0	0	0	0	0	4	0	4
Q4G0S7	Coiled-coil domain-containing protein 152	CCDC152	3.93701	1	30	9.06	1.3873	3	0.593088	4	1.48913	3	0.330995	2	0	0	0	0	0	0	0	0	4	0	4
A0A0A0MQX1	Unconventional myosin-X	MYO10	1.88497	2	238.4	6.14	0.693651	3	0.565682	4	1.03349	4	1.10711	5	0	0	0	0	0	0	0	0	4	0	4
Q5T9B7	Adenylate kinase isoenzyme 1	AK1	6.66667	1	23.4	8.6	0.76377	3	0.961739	3	0.950642	4	0.575602	3	0	0	0	0	0	0	0	0	4	0	4
F5H2P7	Zinc finger protein 26 (Fragment)	ZNF26	5.88235	1	17.7	5.29	0.540292	3	0.596659	4	0.755171	4	1.16942	5	0	0	0	0	0	0	0	0	4	0	4
Q15843	NEDD8	NEDD8	34.5679	2	9.1	8.43	0.796501	3	2.44376	4	0.69351	3	1.5852	5	0	0	0	0	0	0	0	0	4	0	4
P04080	Cystatin-B	CSTB	33.6735	2	11.1	7.56	0.667269	3	1.86479	6	0.629194	2	0.641689	4	0	0	0	0	0	0	0	0	4	0	4
A0A0B4J2C3	Translationally-controlled tumor protein	TPT1	36.0406	3	22.6	5.24	1.06778	3	1.14565	4	0.599889	3	0.804826	3	0	0	0	0	0	0	0	0	4	0	4
A0A024R6I7	Alpha-1-antitrypsin	SERPINA1	1.91388	1	46.7	5.59	0.846554	3	0.589344	2	0.534181	2	0.63103	2	0	0	0	0	0	0	0	0	4	0	4
I3L0A0	HCG2044781	TMEM189-UBE2V1	7.2973	3	42.2	6.71	0.667269	3	0.981831	3	0.469866	2	0.163605	1	0	0	0	0	0	0	0	0	4	0	4
Q99497	Parkinson disease protein 7	PARK7	16.9312	3	19.9	6.79	0.68053	3	1.55252	5	0.318656	1	2.16874	6	0	0	0	0	0	0	0	0	4	0	4
P58546	Myotrophin	MTPN	14.4068	1	12.9	5.52	0.539145	3	0.40973	2	0.155269	1	0.155113	1	0	0	0	0	0	0	0	0	4	0	4
E9PGZ1	Caldesmon	CALD1	19.5896	9	61.7	6.11	0.642834	2	3.60453	6	2.86136	5	4.22153	6	0	0	0	0	0	0	0	0	4	0	4
P51884	Lumican	LUM	8.28402	2	38.4	6.61	1.2596	2	0.484993	2	2.50536	4	2.84245	4	0	0	0	0	0	0	0	0	4	0	4
P30085	UMP-CMP kinase	CMPK1	14.7959	3	22.2	5.57	0.408805	2	1.63071	4	1.81963	4	0.163605	1	0	0	0	0	0	0	0	0	4	0	4
P62942	Peptidyl-prolyl cis-trans isomerase FKBP1A	FKBP1A	12.963	1	11.9	8.16	0.514711	2	1.56976	6	1.38171	4	1.49439	5	0	0	0	0	0	0	0	0	4	0	4
P01008	Antithrombin-III	SERPINC1	11.8534	5	52.6	6.71	1.69624	2	0.644157	2	1.20384	4	2.23762	5	0	0	0	0	0	0	0	0	4	0	4
P16035	Metalloproteinase inhibitor 2	TIMP2	13.6364	3	24.4	7.49	1.15865	2	0.32583	1	1.13268	3	0.478553	2	0	0	0	0	0	0	0	0	4	0	4
B4DUT8	Calponin	CNN2	8.48485	2	35.9	7.3	0.385479	2	1.91861	5	1.04426	4	1.18416	4	0	0	0	0	0	0	0	0	4	0	4
Q08629	Testican-1	SPOCK1	7.51708	3	49.1	6.1	0.257355	2	0.431076	3	1.01217	3	0.520174	2	0	0	0	0	0	0	0	0	4	0	4
P49321	Nuclear autoantigenic sperm protein	NASP	2.91878	1	85.2	4.3	0.951807	2	1.09047	3	0.94785	2	0.41802	1	0	0	0	0	0	0	0	0	4	0	4
P29279	CCN family member 2	CCN2	10.0287	3	38.1	8	0.772066	2	0.88545	4	0.780403	2	1.08766	2	0	0	0	0	0	0	0	0	4	0	4
Q99598	Translin-associated protein X	TSNAX	6.55172	1	33.1	6.55	0.43324	2	0.536323	2	0.698961	2	0.155582	1	0	0	0	0	0	0	0	0	4	0	4
P21810	Biglycan	BGN	2.98913	1	41.6	7.52	0.770958	2	0.59024	4	0.473925	2	0.155582	1	0	0	0	0	0	0	0	0	4	0	4
Q9Y3B8	Oligoribonuclease, mitochondrial	REXO2	7.59494	1	26.8	6.87	0.257355	2	0.548445	2	0.376259	2	0.466276	2	0	0	0	0	0	0	0	0	4	0	4
Q15181	Inorganic pyrophosphatase	PPA1	10.3806	2	32.6	5.86	0.634538	2	1.08441	4	0.314597	2	1.327	5	0	0	0	0	0	0	0	0	4	0	4
Q9C0B2	Cilia- and flagella-associated protein 74	CFAP74	0.631313	1	178.5	6.42	0.411823	2	0.865001	4	0.223644	1	0.155113	1	0	0	0	0	0	0	0	0	4	0	4
Q6UWU2	Beta-galactosidase-1-like protein	GLB1L	1.37615	1	74.1	8.92	0.257355	2	0.457944	3	0.220976	1	0.42202	1	0	0	0	0	0	0	0	0	4	0	4
P04053	DNA nucleotidylexotransferase	DNTT	2.1611	1	58.5	8.43	0.447647	2	0.132296	1	0.187365	1	0.366592	2	0	0	0	0	0	0	0	0	4	0	4
P30048	Thioredoxin-dependent peroxide reductase, mitochondrial	PRDX3	5.46875	1	27.7	7.78	0.514711	2	1.24393	5	0.187365	1	0.167389	1	0	0	0	0	0	0	0	0	4	0	4
O15511	Actin-related protein 2/3 complex subunit 5	ARPC5	7.94702	1	16.3	5.67	0.634538	2	0.536323	2	0.159328	1	0.155113	1	0	0	0	0	0	0	0	0	4	0	4
P62140	Serine/threonine-protein phosphatase PP1-beta catalytic subunit	PPP1CB	9.78593	1	37.2	6.19	0.317269	2	1.10807	5	0.155269	1	0.167389	1	0	0	0	0	0	0	0	0	4	0	4
Q96HC4	PDZ and LIM domain protein 5	PDLIM5	4.36242	2	63.9	8.21	0.164711	1	0.699238	3	1.55206	5	0.960025	4	0	0	0	0	0	0	0	0	4	0	4
Q8IVI9	Nostrin	NOSTRIN	1.58103	1	57.6	8.97	0.128124	1	0.29521	2	0.878207	4	0.155113	1	0	0	0	0	0	0	0	0	4	0	4
B7ZKJ8	ITIH4 protein	ITIH4	4.81283	2	103.8	6.89	0.164711	1	0.545596	3	0.662929	1	1.12827	4	0	0	0	0	0	0	0	0	4	0	4
Q8NEM0	Microcephalin	MCPH1	1.43713	1	92.8	8.25	0.164711	1	0.135508	1	0.633514	3	0.784612	3	0	0	0	0	0	0	0	0	4	0	4
P63220	40S ribosomal protein S21	RPS21	28.9157	2	9.1	8.5	0.152558	1	1.22028	4	0.601431	2	0.784994	3	0	0	0	0	0	0	0	0	4	0	4
A0A0A0MT84	T cell receptor gamma joining P2 (Fragment)	TRGJP2	35	1	2.2	9.99	0.129232	1	0.277428	1	0.565139	3	0.62903	2	0	0	0	0	0	0	0	0	4	0	4
Q15785	Mitochondrial import receptor subunit TOM34	TOMM34	2.91262	1	34.5	8.98	0.256247	1	0.732705	4	0.378913	2	0.20901	1	0	0	0	0	0	0	0	0	4	0	4
O75368	SH3 domain-binding glutamic acid-rich-like protein	SH3BGRL	11.4035	1	12.8	5.25	0.128124	1	0.135866	1	0.318656	1	0.466276	2	0	0	0	0	0	0	0	0	4	0	4
Q14847	LIM and SH3 domain protein 1	LASP1	17.6245	5	29.7	7.05	0.282591	1	0.548445	2	0.310537	1	0.940107	3	0	0	0	0	0	0	0	0	4	0	4
Q13425	Beta-2-syntrophin	SNTB2	1.85185	1	57.9	8.82	0.565873	1	0.400457	2	0.223644	1	0.63103	2	0	0	0	0	0	0	0	0	4	0	4
Q96N76	Urocanate hydratase	UROC1	3.84615	1	74.8	6.79	0.164711	1	0.412936	2	0.223644	1	0.364123	2	0	0	0	0	0	0	0	0	4	0	4
Q15084	Protein disulfide-isomerase A6	PDIA6	12.5	3	48.1	5.08	0.128124	1	1.77072	4	0.188893	1	0.66199	2	0	0	0	0	0	0	0	0	4	0	4
Q12980	GATOR complex protein NPRL3	NPRL3	2.81195	1	63.6	6.98	0.282936	1	0.162915	1	0.159328	1	0.20901	1	0	0	0	0	0	0	0	0	4	0	4
G3XAI2	Laminin subunit beta-1	LAMB1	6.79558	7	200.3	4.96	4.05001	4	1.35542	4	1.88354	4	0	0	2.67682	3	4.76024	2	0.654729	3	0.358532	2	3	4	7
P60842	Eukaryotic initiation factor 4A-I	EIF4A1	47.2906	8	46.1	5.48	3.38131	4	2.989	4	1.11288	2	0	0	7.52527	6	9.47086	6	10.3617	6	7.91217	6	3	4	7
Q14240	Eukaryotic initiation factor 4A-II	EIF4A2	24.8157	1	46.4	5.48	2.60636	4	2.57927	4	1.11288	2	0	0	5.36967	6	5.59491	5	6.10606	6	5.03477	6	3	4	7
P46940	Ras GTPase-activating-like protein IQGAP1	IQGAP1	16.3549	14	189.1	6.48	1.66396	4	1.48879	4	0.465806	1	0	0	4.22913	3	2.58169	3	2.65138	4	0.456395	2	3	4	7
P11047	Laminin subunit gamma-1	LAMC1	7.023	8	177.5	5.12	1.98154	4	0.620501	3	0.159328	1	0	0	0.44311	2	5.61156	6	0.972707	4	0.870557	3	3	4	7
O60506	Heterogeneous nuclear ribonucleoprotein Q	SYNCRIP	12.5201	4	69.6	8.59	0.539145	3	0.404027	2	0.469866	2	0	0	3.24383	3	1.68569	4	2.54735	6	0.607845	2	3	4	7
A0A087WVQ6	Clathrin heavy chain	CLTC	33.4127	40	191.9	5.69	0.76377	3	0	0	0.441953	1	0.155582	1	29.9161	6	15.7355	6	35.2235	6	23.6115	6	3	4	7
A0A0D9SF53	ATP-dependent RNA helicase DDX3X	DDX3X	13.9154	7	81.4	8.07	0.422066	3	0.162915	1	0.342634	2	0	0	4.93416	3	0.890833	4	0.913089	4	0.487734	2	3	4	7
Q99436	Proteasome subunit beta type-7	PSMB7	21.6606	4	29.9	7.68	1.87257	3	1.44864	4	0	0	3.57359	5	0.464932	3	1.13009	3	2.80611	6	4.59446	6	3	4	7
P12956	X-ray repair cross-complementing protein 6	XRCC6	37.6026	18	69.8	6.64	0.903067	3	0.677892	4	0	0	0.20901	1	10.8534	3	5.33189	4	9.92389	6	6.94163	6	3	4	7
O43734	Adapter protein CIKS	TRAF3IP2	2.09059	1	64.6	6.76	0.257355	2	1.26207	5	0.690855	4	0	0	2.70068	4	1.3158	4	2.50096	5	2.84392	6	3	4	7
P62249	40S ribosomal protein S16	RPS16	27.3973	5	16.4	10.21	0.317269	2	0.132296	1	0.665597	2	0	0	8.38282	5	4.92063	5	8.56425	6	8.40728	6	3	4	7
Q9Y678	Coatomer subunit gamma-1	COPG1	5.03432	2	97.7	5.47	0.411022	2	0.403312	2	0.595707	2	0	0	2.11677	3	0.47632	2	2.43225	6	1.54578	5	3	4	7
P23246	Splicing factor, proline- and glutamine-rich	SFPQ	21.075	10	76.1	9.44	0.469827	2	1.37111	2	0	0	1.2667	4	5.53999	5	1.91978	4	5.29882	6	1.81145	6	3	4	7
P25786	Proteasome subunit alpha type-1	PSMA1	52.0913	12	29.5	6.61	0.899081	2	1.07622	2	0	0	0.621389	2	0.463236	3	0.949673	2	3.58792	6	4.8956	6	3	4	7
P25788	Proteasome subunit alpha type-3	PSMA3	17.6471	4	28.4	5.33	0.772066	2	0.427325	3	0	0	0.466276	2	0.605326	4	1.54085	4	1.85072	6	2.08843	6	3	4	7
A0A0C4DGQ5	Calpain small subunit 1	CAPNS1	11.8012	2	33.8	6.23	0.586906	2	0.545596	3	0	0	0.42002	2	0.563443	3	0.159268	1	0.914468	3	0.761001	3	3	4	7
P55290	Cadherin-13	CDH13	11.2202	6	78.2	4.98	1.02942	2	0.135866	1	0	0	0.327211	1	0.781083	2	1.55595	5	2.45243	6	2.90659	6	3	4	7
A0A0C4DG49	Poliovirus receptor	PVR	15.3477	5	45.3	6.52	0.257355	2	0.461338	2	0	0	0.167389	1	0.808006	2	1.86865	3	0.436483	3	1.54748	5	3	4	7
A0A0A6YYG9	Protein ARPC4-TTLL3	ARPC4-TTLL3	4.8	3	71.7	5.88	0.514711	2	0.135508	1	0	0	0.163605	1	0.140565	1	0.317052	2	0.170076	1	0.177785	1	3	4	7
P20020	Plasma membrane calcium-transporting ATPase 1	ATP2B1	8.85246	1	134.6	5.91	0.128124	1	0	0	0.314597	2	0.310694	2	1.44829	2	1.63075	2	0.592701	3	1.24465	5	3	4	7
P62906	60S ribosomal protein L10a	RPL10A	27.6498	7	24.8	9.94	0.282936	1	1.05103	5	0	0	1.6495	5	3.88951	5	1.65955	4	4.49079	6	4.20634	6	3	4	7
P08758	Annexin A5	ANXA5	59.375	17	35.9	5.05	0.282591	1	1.38999	3	0	0	1.41064	3	21.8462	6	28.6937	6	27.0596	6	38.1987	6	3	4	7
P04083	Annexin A1	ANXA1	53.4682	17	38.7	7.02	0.565182	1	0.484993	2	0	0	0.776033	2	25.9379	6	32.5806	6	31.1507	6	45.8056	6	3	4	7
P62304	Small nuclear ribonucleoprotein E	SNRPE	25	2	10.8	9.44	0.152558	1	0.400457	2	0	0	0.310694	2	0.986492	3	0.47632	2	0.335926	2	1.01905	4	3	4	7
Q8N4C8	Misshapen-like kinase 1	MINK1	2.77778	1	149.7	7.85	0.128124	1	0.132296	1	0	0	0.20901	1	0.989712	3	0.711899	3	1.49352	5	0.814484	4	3	4	7
Q9UKE5	TRAF2 and NCK-interacting protein kinase	TNIK	1.32353	1	154.8	7.17	0.128124	1	0.132296	1	0	0	0.20901	1	0.989712	3	0.711899	3	1.49352	5	0.814484	4	3	4	7
P11279	Lysosome-associated membrane glycoprotein 1	LAMP1	25.4197	7	44.9	8.75	0.129232	1	0.966236	2	0	0	0.155582	1	6.98946	6	11.4478	6	8.397	6	11.5398	6	3	4	7
P63244	Receptor of activated protein C kinase 1	RACK1	28.0757	9	35.1	7.69	0.329422	1	0.952108	4	0	0	0.155582	1	4.33909	4	5.81766	4	5.9345	6	5.05954	6	3	4	7
Q15029	116 kDa U5 small nuclear ribonucleoprotein component	EFTUD2	8.74486	5	109.4	5	0	0	0.135508	1	0.662818	3	0.21101	1	3.63356	4	1.37934	5	0.143946	1	0.457247	3	3	4	7
Q8TDR0	TRAF3-interacting protein 1	TRAF3IP1	1.5919	1	78.6	7.93	0	0	0.731809	4	0.376259	2	0.577132	2	1.37009	4	0.499798	3	0.794449	3	2.01687	5	3	4	7
P58107	Epiplakin	EPPK1	7.80267	5	555.3	5.62	0.574624	4	0	0	0.85563	3	0.867216	3	0.302716	2	0	0	0.897511	2	0.61193	2	3	3	6
P11217	Glycogen phosphorylase, muscle form	PYGM	3.56295	1	97	7.03	1.05386	3	0.135508	1	0.629194	2	0	0	0	0	0.159268	1	0.143946	1	0.149784	1	3	3	6
O43143	Pre-mRNA-splicing factor ATP-dependent RNA helicase DHX15	DHX15	10.1887	6	90.9	7.46	0.76377	3	0.274222	2	0.155269	1	0	0	1.83429	3	0.793373	2	0.143946	1	0	0	3	3	6
I3L4V6	Nucleoredoxin (Fragment)	NXN	16.087	2	26	4.77	0.282936	1	0	0	0.159328	1	0.310694	2	0.162322	1	0	0	0.624507	4	0.307463	2	3	3	6
Q86UK7	E3 ubiquitin-protein ligase ZNF598	ZNF598	7.19027	3	98.6	8.4	0	0	0.413294	2	0.570337	3	0.378399	2	0	0	0.157784	1	0.147902	1	0.454728	3	3	3	6
Q9NYQ8	Protocadherin Fat 2	FAT2	3.47206	5	479	5.16	0	0	0.132296	1	0.159328	1	0.364592	2	0.282655	2	0.159268	1	0.300854	2	0	0	3	3	6
Q66LE6	Serine/threonine-protein phosphatase 2A 55 kDa regulatory subunit B delta isoform	PPP2R2D	3.09051	1	52	6.39	0	0	0.535965	3	0.155269	1	0.163605	1	0	0	0.157784	1	0.597752	3	1.06224	4	3	3	6
A0A3B3ITK0	Thrombospondin-2	THBS2	6.54206	2	130.4	4.83	3.60769	6	2.27014	5	0	0	0.163605	1	0.324643	1	1.51305	4	0	0	0	0	3	2	5
P14174	Macrophage migration inhibitory factor	MIF	47.8261	1	12.5	7.88	1.0649	3	0	0	0.188893	1	0.620451	1	0	0	0	0	0.152952	1	0.758106	3	3	2	5
P12111	Collagen alpha-3(VI) chain	COL6A3	3.49386	6	343.5	6.68	0.643942	2	0	0	1.0459	3	1.26406	2	0	0	0	0	0.170076	1	1.79859	2	3	2	5
O15020	Spectrin beta chain, non-erythrocytic 2	SPTBN2	1.96653	3	271.2	6.11	0.282591	1	0.322079	2	0.976161	3	0	0	0.14209	1	0.180418	1	0	0	0	0	3	2	5
Q13185	Chromobox protein homolog 3	CBX3	15.847	2	20.8	5.33	0.152558	1	0.548445	2	0	0	0.621389	2	0.845927	3	0	0	0.335926	2	0	0	3	2	5
Q86TM6	E3 ubiquitin-protein ligase synoviolin	SYVN1	3.72771	1	67.6	6.95	0.129232	1	0.27101	2	0	0	0.163605	1	0.162322	1	0	0	0	0	0.153493	1	3	2	5
O60437	Periplakin	PPL	5.46697	5	204.6	5.6	0	0	0.573361	3	0.376259	2	0.155582	1	0.14209	1	0	0	0	0	0.151451	1	3	2	5
P78417	Glutathione S-transferase omega-1	GSTO1	11.2033	2	27.5	6.6	0.727182	4	0.825873	2	0.314597	2	0	0	0	0	0	0	0	0	0.30794	1	3	1	4
P15121	Aldo-keto reductase family 1 member B1	AKR1B1	12.0253	3	35.8	6.98	1.99338	4	1.35543	4	0.220976	1	0	0	0	0	0.317052	2	0	0	0	0	3	1	4
P98160	Basement membrane-specific heparan sulfate proteoglycan core protein	HSPG2	6.71829	21	468.5	6.51	4.21917	4	4.53248	5	0.159328	1	0	0	0	0	7.24444	4	0	0	0	0	3	1	4
F6SYF8	Dickkopf-related protein 3	DKK3	15.1099	2	39.9	4.7	0.386587	2	0.404027	2	0.469866	2	0	0	0.16052	1	0	0	0	0	0	0	3	1	4
Q7Z304	MAM domain-containing protein 2	MAMDC2	19.5335	9	77.5	5.16	1.69658	2	1.93997	2	0.318656	1	0	0	0	0	0	0	0.143946	1	0	0	3	1	4
Q02750	Dual specificity mitogen-activated protein kinase kinase 1	MAP2K1	5.08906	2	43.4	6.62	0.469827	2	0.267804	2	0.159328	1	0	0	0	0	0.318536	1	0	0	0	0	3	1	4
P11940	Polyadenylate-binding protein 1	PABPC1	15.566	3	70.6	9.5	0.48198	2	0.548445	2	0	0	0.84004	2	1.69389	3	0	0	0	0	0	0	3	1	4
P31689	DnaJ homolog subfamily A member 1	DNAJA1	8.06045	2	44.8	7.08	0.41106	2	0.159164	1	0	0	0.322502	2	0.563273	2	0	0	0	0	0	0	3	1	4
Q8NBP0	Tetratricopeptide repeat protein 13	TTC13	12.093	4	96.8	7.01	0.293943	2	0.318328	1	0	0	0.167389	1	0	0	0	0	0	0	0.331278	2	3	1	4
O00567	Nucleolar protein 56	NOP56	14.6465	6	66	9.19	0.387695	1	0.159164	1	0.497903	2	0	0	2.95948	3	0	0	0	0	0	0	3	1	4
Q8IVL0	Neuron navigator 3	NAV3	1.76101	2	255.5	8.76	0.129232	1	0.27101	2	0.376245	2	0	0	0	0	0	0	0	0	0.153493	1	3	1	4
Q9HCE9	Anoctamin-8	ANO8	0.730519	1	135.9	5.82	0.152558	1	0.545232	3	0.314597	2	0	0	0	0	0.231032	1	0	0	0	0	3	1	4
P54727	UV excision repair protein RAD23 homolog B	RAD23B	12.2249	3	43.1	4.84	0.128124	1	0.403669	3	0.310537	1	0	0	0.282655	2	0	0	0	0	0	0	3	1	4
A7E2Y1	Myosin-7B	MYH7B	0.907716	2	225.7	6.09	0.129232	1	0	0	0.220976	1	0.900573	3	0	0	0	0	0.144635	1	0	0	3	1	4
P24534	Elongation factor 1-beta	EEF1B2	20.4444	3	24.7	4.67	0.128124	1	1.22063	4	0	0	0.466276	2	0.705533	3	0	0	0	0	0	0	3	1	4
E9PB61	THO complex subunit 4	ALYREF	14.3939	2	27.5	11.05	0.256247	1	0.684668	3	0	0	0.42202	1	0	0	0	0	0	0	0.15397	1	3	1	4
P26583	High mobility group protein B2	HMGB2	18.1818	2	24	7.81	0.129232	1	0.95532	4	0	0	0.310225	1	0	0	0	0	0.144635	1	0	0	3	1	4
O15091	Mitochondrial ribonuclease P catalytic subunit	PRORP	3.43053	1	67.3	8.78	0.129232	1	0.135508	1	0	0	0.21101	1	0	0	0	0	0.300854	2	0	0	3	1	4
Q5T3U5	Multidrug resistance-associated protein 7	ABCC10	3.8874	2	161.5	7.08	0.282936	1	0.138714	1	0	0	0.155582	1	0.140565	1	0	0	0	0	0	0	3	1	4
H0Y7Z9	Receptor-type tyrosine-protein phosphatase F (Fragment)	PTPRF	1.8018	1	150.4	6.62	0	0	0.623708	3	0.188893	1	0.66199	2	0	0	0.235579	1	0	0	0	0	3	1	4
H0Y6Z7	Receptor-type tyrosine-protein phosphatase F (Fragment)	PTPRF	2.70444	1	174.8	6.6	0	0	0.623708	3	0.188893	1	0.66199	2	0	0	0	0	0	0	0.153493	1	3	1	4
P51511	Matrix metalloproteinase-15	MMP15	2.69058	1	75.8	7.46	0	0	0.322079	2	0.187365	1	0.486108	3	0	0	0	0	0	0	0.358532	2	3	1	4
P30530	Tyrosine-protein kinase receptor UFO	AXL	3.24385	2	98.3	5.39	2.09991	5	1.89129	6	0.629194	2	0	0	0	0	0	0	0	0	0	0	3	0	3
O75326	Semaphorin-7A	SEMA7A	14.8649	6	74.8	7.64	2.51816	4	1.66529	4	0.155269	1	0	0	0	0	0	0	0	0	0	0	3	0	3
Q02818	Nucleobindin-1	NUCB1	20.8243	7	53.8	5.25	1.97231	4	3.55366	6	0	0	0.931614	2	0	0	0	0	0	0	0	0	3	0	3
P10124	Serglycin	SRGN	8.22785	1	17.6	4.96	0.847317	4	0.322079	2	0	0	0.4946	2	0	0	0	0	0	0	0	0	3	0	3
P00491	Purine nucleoside phosphorylase	PNP	12.8028	3	32.1	6.95	0.551298	3	0.437137	3	0.788522	2	0	0	0	0	0	0	0	0	0	0	3	0	3
P06737	Glycogen phosphorylase, liver form	PYGL	3.54191	1	97.1	7.17	1.05386	3	0.403669	3	0.629194	2	0	0	0	0	0	0	0	0	0	0	3	0	3
Q5T200	Zinc finger CCCH domain-containing protein 13	ZC3H13	0.479616	1	196.5	9.42	0.679421	3	0.322079	2	0.314597	2	0	0	0	0	0	0	0	0	0	0	3	0	3
O00625	Pirin	PIR	15.5172	3	32.1	6.92	0.797302	3	0.810545	4	0.310537	1	0	0	0	0	0	0	0	0	0	0	3	0	3
Q9C005	Protein dpy-30 homolog	DPY30	36.3636	2	11.2	4.88	0.927372	3	1.63927	4	0	0	0.985981	3	0	0	0	0	0	0	0	0	3	0	3
P61812	Transforming growth factor beta-2 proprotein	TGFB2	10.1449	3	47.7	8.53	0.641726	2	0.159164	1	1.89457	4	0	0	0	0	0	0	0	0	0	0	3	0	3
Q6P5Z2	Serine/threonine-protein kinase N3	PKN3	2.3622	1	99.4	8.46	0.447647	2	0	0	1.04451	3	0.21101	1	0	0	0	0	0	0	0	0	3	0	3
P00750	Tissue-type plasminogen activator	PLAT	9.25267	3	62.9	7.8	0.293943	2	0.159164	1	0.846111	3	0	0	0	0	0	0	0	0	0	0	3	0	3
Q9BRA2	Thioredoxin domain-containing protein 17	TXNDC17	19.5122	2	13.9	5.52	0.514711	2	1.35899	4	0.629194	2	0	0	0	0	0	0	0	0	0	0	3	0	3
A0A5H1ZRS3	Enolase 4	ENO4	1.43312	1	68.7	6	0.514711	2	0.162915	1	0.187365	1	0	0	0	0	0	0	0	0	0	0	3	0	3
O43293	Death-associated protein kinase 3	DAPK3	3.74449	1	52.5	6.89	0.28179	2	0.159164	1	0.187365	1	0	0	0	0	0	0	0	0	0	0	3	0	3
Q99797	Mitochondrial intermediate peptidase	MIPEP	1.12202	1	80.6	7.05	0.257355	2	0.159164	1	0	0	0.155582	1	0	0	0	0	0	0	0	0	3	0	3
Q96G03	Phosphoglucomutase-2	PGM2	2.94118	1	68.2	6.73	0.256247	1	1.21743	4	0.94785	2	0	0	0	0	0	0	0	0	0	0	3	0	3
Q9Y6X8	Zinc fingers and homeoboxes protein 2	ZHX2	1.07527	1	92.3	6.86	0.128124	1	0.135508	1	0.50349	3	0	0	0	0	0	0	0	0	0	0	3	0	3
Q9NR12	PDZ and LIM domain protein 7	PDLIM7	2.62582	1	49.8	8.41	0.128124	1	0.274222	2	0.469866	2	0	0	0	0	0	0	0	0	0	0	3	0	3
Q9H6D7	HAUS augmin-like complex subunit 4	HAUS4	2.75482	1	42.4	5.68	0.282591	1	0.29503	2	0.411009	2	0	0	0	0	0	0	0	0	0	0	3	0	3
O75821	Eukaryotic translation initiation factor 3 subunit G	EIF3G	2.8125	1	35.6	6.13	0.128124	1	0.274222	2	0.318656	1	0	0	0	0	0	0	0	0	0	0	3	0	3
Q9NZ20	Group 3 secretory phospholipase A2	PLA2G3	7.85855	2	57.1	9.07	0.128124	1	0.135508	1	0.318656	1	0	0	0	0	0	0	0	0	0	0	3	0	3
P36955	Pigment epithelium-derived factor	SERPINF1	6.2201	2	46.3	6.38	0.565182	1	0	0	0.220976	1	0.20901	1	0	0	0	0	0	0	0	0	3	0	3
D6REC3	Phospholipid phosphatase 1	PLPP1	20	1	12.3	7.85	0.282936	1	0.267804	2	0.159328	1	0	0	0	0	0	0	0	0	0	0	3	0	3
A0A140T9Z1	RNA cytosine C(5)-methyltransferase NSUN2 (Fragment)	NSUN2	11.7647	1	11.7	7.4	0.152558	1	0.135508	1	0.159328	1	0	0	0	0	0	0	0	0	0	0	3	0	3
E9PF18	Hydroxyacyl-coenzyme A dehydrogenase, mitochondrial	HADH	7.69231	1	42.1	9.26	0.152558	1	0.135508	1	0.159328	1	0	0	0	0	0	0	0	0	0	0	3	0	3
P17174	Aspartate aminotransferase, cytoplasmic	GOT1	4.84262	1	46.2	7.01	0.128124	1	0	0	0.155269	1	0.311163	1	0	0	0	0	0	0	0	0	3	0	3
P08397	Porphobilinogen deaminase	HMBS	5.54017	1	39.3	7.18	0.164711	1	0.40973	2	0.155269	1	0	0	0	0	0	0	0	0	0	0	3	0	3
P40692	DNA mismatch repair protein Mlh1	MLH1	1.19048	1	84.5	5.72	0.129232	1	0.29503	2	0.155269	1	0	0	0	0	0	0	0	0	0	0	3	0	3
A0A499FI48	Protein disulfide-isomerase	PDIA4	5.26316	3	73	5.07	0.128124	1	1.20851	2	0	0	1.0872	2	0	0	0	0	0	0	0	0	3	0	3
Q9BXB7	Spermatogenesis-associated protein 16	SPATA16	1.93322	1	65.2	9.14	0.152558	1	0.545238	2	0	0	0.465807	2	0	0	0	0	0	0	0	0	3	0	3
K7ENK6	Interleukin enhancer-binding factor 3	ILF3	31.6456	1	8.9	4.6	0.164711	1	0.298781	2	0	0	0.20901	1	0	0	0	0	0	0	0	0	3	0	3
P25054	Adenomatous polyposis coli protein	APC	2.21597	2	311.5	7.8	0.152558	1	0.274222	2	0	0	0.20901	1	0	0	0	0	0	0	0	0	3	0	3
H7BY58	Protein-L-isoaspartate O-methyltransferase	PCMT1	23.4266	3	30.3	6.73	0.164711	1	0.277428	1	0	0	0.20901	1	0	0	0	0	0	0	0	0	3	0	3
P15391	B-lymphocyte antigen CD19	CD19	9.89209	2	61.1	4.98	0.129232	1	0.271732	1	0	0	0.20901	1	0	0	0	0	0	0	0	0	3	0	3
Q13439	Golgin subfamily A member 4	GOLGA4	1.39013	3	261	5.39	0.128124	1	0.27458	2	0	0	0.167389	1	0	0	0	0	0	0	0	0	3	0	3
P83110	Serine protease HTRA3	HTRA3	3.31126	1	48.6	7.09	0.128124	1	0.135866	1	0	0	0.167389	1	0	0	0	0	0	0	0	0	3	0	3
O95273	Cyclin-D1-binding protein 1	CCNDBP1	2.5	1	40.2	4.82	0.152558	1	0.135508	1	0	0	0.163605	1	0	0	0	0	0	0	0	0	3	0	3
Q99715	Collagen alpha-1(XII) chain	COL12A1	8.71694	20	332.9	5.53	0	0	1.13665	2	7.51696	4	3.4472	5	0	0	0	0	0	0	0	0	3	0	3
Q8NI77	Kinesin-like protein KIF18A	KIF18A	0.890869	1	102.2	8.91	0	0	1.3249	5	1.1956	4	2.33243	6	0	0	0	0	0	0	0	0	3	0	3
P19827	Inter-alpha-trypsin inhibitor heavy chain H1	ITIH1	1.09769	1	101.3	6.79	0	0	0.135508	1	0.665597	2	1.17103	4	0	0	0	0	0	0	0	0	3	0	3
Q6DHV7	Adenosine deaminase-like protein	ADAL	4.50704	2	40.2	6.32	0	0	0.159164	1	0.565152	2	0.531981	3	0	0	0	0	0	0	0	0	3	0	3
Q92766	Ras-responsive element-binding protein 1	RREB1	1.12626	1	181.3	6.98	0	0	0.135508	1	0.535573	3	0.155113	1	0	0	0	0	0	0	0	0	3	0	3
Q8TAD8	Smad nuclear-interacting protein 1	SNIP1	3.0303	1	45.8	9.99	0	0	0.699057	3	0.469866	2	0.310694	2	0	0	0	0	0	0	0	0	3	0	3
Q15637	Splicing factor 1	SF1	5.94679	2	68.3	8.98	0	0	0.711359	3	0.44462	2	0.155582	1	0	0	0	0	0	0	0	0	3	0	3
P23141	Liver carboxylesterase 1	CES1	14.8148	2	62.5	6.6	0	0	0.138714	1	0.377787	1	0.21101	1	0	0	0	0	0	0	0	0	3	0	3
Q96RW7	Hemicentin-1	HMCN1	0.461402	2	613	6.49	0	0	0.135866	1	0.377787	1	0.20901	1	0	0	0	0	0	0	0	0	3	0	3
P04217	Alpha-1B-glycoprotein	A1BG	1.41414	1	54.2	5.86	0	0	0.159164	1	0.223644	1	0.155113	1	0	0	0	0	0	0	0	0	3	0	3
E7EVA0	Microtubule-associated protein	MAP4	2.22029	3	245.3	6.23	0	0	0.542384	4	0.188893	1	0.466276	2	0	0	0	0	0	0	0	0	3	0	3
Q96DL1	NXPE family member 2	NXPE2	1.61002	1	64.9	8.6	0	0	0.132296	1	0.187365	1	0.163605	1	0	0	0	0	0	0	0	0	3	0	3
B0QYW2	PHD finger protein 21B (Fragment)	PHF21B	4.18848	1	19.7	10.33	0	0	0.274222	2	0.159328	1	0.21101	1	0	0	0	0	0	0	0	0	3	0	3
A0A494C0G5	Agrin	AGRN	11.7526	3	203	6.55	4.78068	5	5.55494	4	0	0	0	0	1.85164	4	23.835	6	3.93878	4	0.870557	3	2	4	6
O00468	Agrin	AGRN	10.3965	1	217.2	6.39	4.64028	5	5.6458	4	0	0	0	0	1.85164	4	20.9495	6	3.33707	4	0.68981	3	2	4	6
Q15323	Keratin, type I cuticular Ha1	KRT31	17.3077	2	47.2	4.88	1.12915	4	0	0	1.4837	6	0	0	4.18777	5	3.34557	4	1.17887	4	0.760149	4	2	4	6
P16402	Histone H1.3	H1-3	22.6244	7	22.3	11.02	1.34944	4	0.563372	3	0	0	0	0	15.1495	5	8.31084	4	19.1342	6	15.4388	6	2	4	6
P16401	Histone H1.5	H1-5	18.1416	5	22.6	10.92	0.890785	3	0	0	0.668264	2	0	0	10.9234	5	6.79813	4	15.4303	6	13.843	6	2	4	6
B1AHL2	Fibulin-1	FBLN1	5.54785	2	78.3	5.39	0.422066	3	0.731264	3	0	0	0	0	1.49178	5	1.676	4	0.152952	1	0.539279	2	2	4	6
Q13443	Disintegrin and metalloproteinase domain-containing protein 9	ADAM9	5.73871	5	90.5	7.52	0.807545	3	0.271016	1	0	0	0	0	0.483362	2	0.909073	2	0.147902	1	0.334717	2	2	4	6
P62917	60S ribosomal protein L8	RPL8	31.1284	7	28	11.03	0.469827	2	0	0	0	0	0.519236	2	4.17047	5	4.31167	6	4.10336	6	4.83255	6	2	4	6
P17655	Calpain-2 catalytic subunit	CAPN2	8.57143	3	79.9	4.98	0.28179	2	0	0	0	0	0.21101	1	0.561918	2	0.157784	1	0.755555	4	0.15397	1	2	4	6
Q08431	Lactadherin	MFGE8	44.4444	15	43.1	8.15	0.565527	2	1.77331	2	0	0	0	0	19.5419	6	16.951	6	20.3899	6	21.7534	6	2	4	6
P62269	40S ribosomal protein S18	RPS18	48.6842	11	17.7	10.99	0.48198	2	0.536323	2	0	0	0	0	11.7282	5	7.78485	6	13.0659	6	14.3178	6	2	4	6
F5H423	Uncharacterized protein		44.7619	3	23.3	8.6	0.317269	2	1.78405	2	0	0	0	0	2.17562	4	2.71832	3	4.76769	6	5.88855	6	2	4	6
P61160	Actin-related protein 2	ACTR2	17.2589	4	44.7	6.74	0.469827	2	0.40973	2	0	0	0	0	2.11355	3	1.92346	3	1.5281	5	1.73405	5	2	4	6
O43390	Heterogeneous nuclear ribonucleoprotein R	HNRNPR	5.21327	1	70.9	8.13	0.317269	2	0.40973	2	0	0	0	0	1.5518	3	0.973791	3	1.49448	3	0.151451	1	2	4	6
P18124	60S ribosomal protein L7	RPL7	31.4516	11	29.2	10.65	0.152558	1	0	0	0	0	0.466276	2	7.99956	5	4.3281	6	4.66481	6	6.14798	6	2	4	6
P01893	Putative HLA class I histocompatibility antigen, alpha chain H	HLA-H	24.5856	3	40.9	6.3	0.329422	1	0	0	0	0	0.155113	1	2.13425	4	3.01677	4	3.77007	6	4.37621	6	2	4	6
P39023	60S ribosomal protein L3	RPL3	25.8065	9	46.1	10.18	0.152558	1	0	0	0	0	0.155113	1	9.89081	4	2.87843	3	9.06332	6	7.84545	6	2	4	6
P38919	Eukaryotic initiation factor 4A-III	EIF4A3	9.00243	1	46.8	6.73	0.164711	1	0.138714	1	0	0	0	0	0.886456	5	1.60051	5	1.23911	6	0.68981	3	2	4	6
Q92499	ATP-dependent RNA helicase DDX1	DDX1	5.94595	3	82.4	7.23	0.152558	1	0.551651	2	0	0	0	0	0.988187	3	0.949673	2	1.38728	6	1.24836	5	2	4	6
P13473	Lysosome-associated membrane glycoprotein 2	LAMP2	7.07317	3	44.9	5.63	0.282936	1	0.484993	2	0	0	0	0	0.645684	2	1.40654	4	0.933408	3	3.45742	6	2	4	6
P31939	Bifunctional purine biosynthesis protein PURH	ATIC	21.9595	8	64.6	6.71	0.152558	1	0.132296	1	0	0	0	0	1.83377	3	1.26821	2	0.457967	2	0.302901	1	2	4	6
A3KN83	Protein strawberry notch homolog 1	SBNO1	5.67121	4	154.2	7.88	0.164711	1	0.159164	1	0	0	0	0	0.32104	1	0.545909	2	0.147902	1	0.481539	3	2	4	6
Q9Y613	FH1/FH2 domain-containing protein 1	FHOD1	0.945017	1	126.5	6.39	0.128124	1	0.138714	1	0	0	0	0	0.162322	1	0.418324	2	0.147902	1	0.307463	2	2	4	6
P57678	Gem-associated protein 4	GEMIN4	1.0397	1	120	6.04	0	0	0.559621	3	0.633253	2	0	0	0.162322	1	0.157784	1	0.170076	1	0.454728	3	2	4	6
Q96AC1	Fermitin family homolog 2	FERMT2	17.2059	8	77.8	6.7	0	0	0	0	0.469866	2	0.327211	1	0.322842	2	0.835673	3	6.72672	6	7.3985	6	2	4	6
P43686	26S proteasome regulatory subunit 6B	PSMC4	50	14	47.3	5.21	0	0	0	0	0.220976	1	0.155113	1	6.48596	3	3.01125	2	7.40038	6	3.67095	6	2	4	6
P30153	Serine/threonine-protein phosphatase 2A 65 kDa regulatory subunit A alpha isoform	PPP2R1A	10.3565	5	65.3	5.11	0	0	0.132296	1	0.188893	1	0	0	0.849318	3	0.793373	2	1.81301	6	0.763381	2	2	4	6
P53396	ATP-citrate synthase	ACLY	21.3442	17	120.8	7.33	0	0	0.729857	3	0	0	0.498384	2	5.07828	3	4.70989	4	9.01338	6	8.25425	6	2	4	6
O75531	Barrier-to-autointegration factor	BANF1	29.2135	2	10.1	6.09	0	0	0.548445	2	0	0	0.155113	1	0.986663	3	0.159268	1	1.77623	4	1.6831	4	2	4	6
Q15645	Pachytene checkpoint protein 2 homolog	TRIP13	4.16667	2	48.5	6.09	0.129232	1	0	0	0.187365	1	0	0	0.781083	2	0.415997	2	0.593391	3	0	0	2	3	5
B1AK88	F-actin-capping protein subunit beta	CAPZB	6.31229	2	33.8	6.43	0.129232	1	0	0	0.159328	1	0	0	0.423219	2	0.47632	2	0.288581	2	0	0	2	3	5
E9PAV3	Nascent polypeptide-associated complex subunit alpha, muscle-specific form	NACA	2.74302	4	205.3	9.58	0.164711	1	0.400457	2	0	0	0	0	1.5518	3	0	0	0.977757	3	1.11691	3	2	3	5
Q9UQ80	Proliferation-associated protein 2G4	PA2G4	9.13706	3	43.8	6.55	0.128124	1	0.403669	3	0	0	0	0	0.845927	3	0.317052	2	0.143946	1	0	0	2	3	5
Q14126	Desmoglein-2	DSG2	10.7335	6	122.2	5.24	0.128124	1	0.162915	1	0	0	0	0	1.45189	2	1.26991	2	0	0	0.30794	1	2	3	5
A0A0A0MTH3	Integrin-linked protein kinase	ILK	11.5942	4	54.6	7.97	0	0	0.138714	1	0.759217	4	0	0	0.563443	3	0	0	0.458657	3	0.15397	1	2	3	5
P05997	Collagen alpha-2(V) chain	COL5A2	4.2028	1	144.8	6.46	0	0	0.318328	1	0.625134	2	0	0	0	0	2.02948	3	1.61371	4	1.19775	3	2	3	5
P04792	Heat shock protein beta-1	HSPB1	33.1707	5	22.8	6.4	0	0	0	0	0.188893	1	0.641689	4	0.485164	2	0	0	1.47467	4	2.31182	5	2	3	5
Q8NF91	Nesprin-1	SYNE1	0.466068	4	1010.5	5.53	0	0	0.412936	2	0	0	0.322502	2	0	0	0.338202	2	0.750235	4	0.151451	1	2	3	5
A0A1C7CYX9	Dihydropyrimidinase-related protein 2	DPYSL2	15.5096	5	73.5	6.35	0	0	0.135508	1	0	0	0.163605	1	0	0	1.33849	3	2.58043	6	1.78216	6	2	3	5
P05455	Lupus La protein	SSB	20.3431	6	46.8	7.12	1.78489	4	2.02119	4	0	0	0	0	0.582044	3	0	0	0.576472	2	0	0	2	2	4
Q86UP2	Kinectin	KTN1	2.87399	2	156.2	5.64	0.317269	2	0.274222	2	0	0	0	0	0.563443	3	0	0	0.170076	1	0	0	2	2	4
P31431	Syndecan-4	SDC4	24.2424	4	21.6	4.5	1.02942	2	0.644157	2	0	0	0	0	0.324643	1	0.726328	2	0	0	0	0	2	2	4
Q9UPQ9	Trinucleotide repeat-containing gene 6B protein	TNRC6B	1.85488	2	193.9	6.76	0.282936	1	0	0	0	0	0.163605	1	0	0	0.157784	1	0	0	0.151451	1	2	2	4
P68402	Platelet-activating factor acetylhydrolase IB subunit beta	PAFAH1B2	12.2271	2	25.6	5.92	0.152558	1	0.410088	3	0	0	0	0	0.284179	1	0	0	0.143946	1	0	0	2	2	4
Q96N16	Janus kinase and microtubule-interacting protein 1	JAKMIP1	7.66773	3	73.2	6.1	0.152558	1	0.138714	1	0	0	0	0	0	0	0	0	0.144635	1	0.484025	3	2	2	4
P12004	Proliferating cell nuclear antigen	PCNA	5.74713	2	28.8	4.69	0.152558	1	0.548445	2	0	0	0	0	0	0	0.157784	1	0.144635	1	0	0	2	2	4
P52907	F-actin-capping protein subunit alpha-1	CAPZA1	11.5385	2	32.9	5.69	0.305116	1	0.27458	2	0	0	0	0	0.140394	1	0	0	0.144635	1	0	0	2	2	4
Q9ULC6	Protein-arginine deiminase type-1	PADI1	1.35747	1	74.6	6.49	0	0	0.135508	1	0.310537	1	0	0	0.140394	1	0	0	0	0	0.149784	1	2	2	4
F8VR36	Natural resistance-associated macrophage protein 2 (Fragment)	SLC11A2	6.53595	1	16.8	4.37	0	0	0	0	0.159328	1	0.374615	2	0	0	0.180418	1	0.152952	1	0	0	2	2	4
Q9UHD8	Septin-9	SEPTIN9	9.21502	4	65.4	8.97	0	0	0.135508	1	0.159328	1	0	0	0.280789	1	0.317052	2	0	0	0	0	2	2	4
Q14697	Neutral alpha-glucosidase AB	GANAB	16.8432	11	106.8	6.14	0	0	0.135866	1	0	0	0.465807	2	0	0	0.471157	1	0	0	2.42585	2	2	2	4
P46939	Utrophin	UTRN	1.48558	4	394.2	5.33	0	0	0.271016	1	0	0	0.21101	1	0.140565	1	0	0	0	0	0.149784	1	2	2	4
E9PSI1	Transmembrane 9 superfamily member		2.33129	1	92.3	6.23	0	0	0.159164	1	0	0	0.167389	1	0	0	0.235579	1	0.317978	2	0	0	2	2	4
A8MPS7	Carbohydrate deacetylase	YDJC	2.47678	1	34.4	6.39	0	0	0.138714	1	0	0	0.163605	1	0.140565	1	0	0	0.143946	1	0	0	2	2	4
C9JG08	Uncharacterized protein C2orf16	C2orf16	1.03935	3	598.1	9.1	0	0	0.159164	1	0	0	0.155582	1	0	0	0.182745	1	0.147902	1	0	0	2	2	4
Q8IUG5	Unconventional myosin-XVIIIb	MYO18B	0.58434	1	285	6.86	0	0	0.400099	2	0	0	0.155113	1	0.140565	1	0	0	0.309796	2	0	0	2	2	4
P08123	Collagen alpha-2(I) chain	COL1A2	2.48902	3	129.2	8.95	0.386587	2	0.404027	2	0	0	0	0	0.618761	1	0	0	0	0	0	0	2	1	3
H0YMP1	Deoxyuridine 5'-triphosphate nucleotidohydrolase, mitochondrial (Fragment)	DUT	29.9065	1	11.9	5.07	0.514711	2	0.135866	1	0	0	0	0	0	0	0	0	0.147902	1	0	0	2	1	3
O75112	LIM domain-binding protein 3	LDB3	7.01513	2	77.1	8.13	0.48198	2	0.135508	1	0	0	0	0	0	0	0	0	0	0	0.177785	1	2	1	3
P48058	Glutamate receptor 4	GRIA4	5.43237	1	100.8	8.1	0.282936	1	0	0	0.188893	1	0	0	0	0	0.342014	2	0	0	0	0	2	1	3
Q4G0P3	Hydrocephalus-inducing protein homolog	HYDIN	0.917789	2	575.5	6.06	0.129232	1	0	0	0.187365	1	0	0	0.140394	1	0	0	0	0	0	0	2	1	3
Q8IX21	SMC5-SMC6 complex localization factor protein 2	SLF2	1.44928	1	131.8	8.97	0.164711	1	0	0	0	0	0.163605	1	0	0	0.180418	1	0	0	0	0	2	1	3
A0A087X250	Protocadherin-15	PCDH15	5.44807	3	217	5.05	0.128124	1	0	0	0	0	0.163605	1	0	0	0	0	0.170076	1	0	0	2	1	3
O15144	Actin-related protein 2/3 complex subunit 2	ARPC2	21.3333	4	34.3	7.36	0.329422	1	0.40973	2	0	0	0	0	0	0	0	0	0	0	0.458914	3	2	1	3
Q04446	1,4-alpha-glucan-branching enzyme	GBE1	11.5385	3	80.4	6.32	0.129232	1	0.162915	1	0	0	0	0	0	0	0	0	0	0	0.909456	3	2	1	3
P48163	NADP-dependent malic enzyme	ME1	11.7133	3	64.1	6.13	0.129232	1	0.808054	2	0	0	0	0	0	0	0	0	0.152952	1	0	0	2	1	3
Q63HM1	Kynurenine formamidase	AFMID	12.2112	2	34	5.91	0.128124	1	0.132296	1	0	0	0	0	0	0	0.157784	1	0	0	0	0	2	1	3
Q04759	Protein kinase C theta type	PRKCQ	6.79887	3	81.8	7.61	0.129232	1	0.135866	1	0	0	0	0	0	0	0	0	0.152952	1	0	0	2	1	3
Q13206	Probable ATP-dependent RNA helicase DDX10	DDX10	3.77143	2	100.8	8.63	0.282591	1	0.159164	1	0	0	0	0	0	0	0	0	0	0	0.15397	1	2	1	3
P23142	Fibulin-1	FBLN1	4.97866	2	77.2	5.22	0	0	0	0	0.665597	2	0.21101	1	0	0	0.157784	1	0	0	0	0	2	1	3
P32455	Guanylate-binding protein 1	GBP1	1.35135	1	67.9	6.32	0	0	0	0	0.344162	2	0.163605	1	0.14209	1	0	0	0	0	0	0	2	1	3
P04114	Apolipoprotein B-100	APOB	0.81087	3	515.3	7.05	0	0	0	0	0.223644	1	0.155113	1	0	0	0	0	0.170076	1	0	0	2	1	3
Q6UVM3	Potassium channel subfamily T member 2	KCNT2	2.90749	2	130.4	7.28	0	0	0.138714	1	0.188893	1	0	0	0.140394	1	0	0	0	0	0	0	2	1	3
Q8NDV7	Trinucleotide repeat-containing gene 6A protein	TNRC6A	4.38328	3	210.2	7.01	0	0	0.132296	1	0.188893	1	0	0	0	0	0.157784	1	0	0	0	0	2	1	3
Q8NA31	Telomere repeats-binding bouquet formation protein 1	TERB1	6.60248	2	83	7.46	0	0	0.132296	1	0.188893	1	0	0	0	0	0	0	0.152952	1	0	0	2	1	3
P01040	Cystatin-A	CSTA	50	3	11	5.5	0	0	0.159164	1	0.187365	1	0	0	0	0	0.697642	2	0	0	0	0	2	1	3
Q8NBS9	Thioredoxin domain-containing protein 5	TXNDC5	12.7315	4	47.6	5.97	0	0	1.26261	3	0	0	1.10797	4	0	0	0	0	0	0	0.153493	1	2	1	3
Q9H361	Polyadenylate-binding protein 3	PABPC3	10.4596	1	70	9.67	0	0	0.135866	1	0	0	0.378399	2	0.989883	3	0	0	0	0	0	0	2	1	3
Q8NFC6	Biorientation of chromosomes in cell division protein 1-like 1	BOD1L1	2.78597	3	330.3	5.08	0	0	0.162915	1	0	0	0.20901	1	0	0	0	0	0.152952	1	0	0	2	1	3
Q9UEW8	STE20/SPS1-related proline-alanine-rich protein kinase	STK39	6.97248	2	59.4	6.29	0	0	0.159164	1	0	0	0.163605	1	0.14209	1	0	0	0	0	0	0	2	1	3
Q8WXH0	Nesprin-2	SYNE2	0.798838	3	795.9	5.36	0	0	0.135508	1	0	0	0.163605	1	0	0	0	0	0	0	0.15397	1	2	1	3
Q75MW2	Protein ZNF767	ZNF767P	7.09677	1	17.2	9.64	0	0	0.132296	1	0	0	0.163605	1	0	0	0	0	0	0	0.15397	1	2	1	3
P14625	Endoplasmin	HSP90B1	3.98506	2	92.4	4.84	0	0	0.672189	2	0	0	0.155582	1	0	0	0.462063	1	0	0	0	0	2	1	3
P02461	Collagen alpha-1(III) chain	COL3A1	1.15962	1	138.5	6.61	0	0	0.318328	1	0	0	0.155582	1	0	0	0.471157	1	0	0	0	0	2	1	3
A8MW92	PHD finger protein 20-like protein 1	PHF20L1	3.53982	2	114.9	6.83	0	0	0.135508	1	0	0	0.155582	1	0.16052	1	0	0	0	0	0	0	2	1	3
A4D0S4	Laminin subunit beta-4	LAMB4	4.77002	3	193.4	6.35	0	0	0.135866	1	0	0	0.155113	1	0.140394	1	0	0	0	0	0	0	2	1	3
E5RH11	Heparan-alpha-glucosaminide N-acetyltransferase	HGSNAT	39.1753	1	10.7	8.94	0	0	0.135866	1	0	0	0.155113	1	0	0	0	0	0.147902	1	0	0	2	1	3
P78363	Retinal-specific phospholipid-transporting ATPase ABCA4	ABCA4	4.48746	3	255.8	6.29	0	0	0.135508	1	0	0	0.155113	1	0	0	0	0	0.143946	1	0	0	2	1	3
P05067	Amyloid-beta precursor protein	APP	7.27273	5	86.9	4.82	1.66511	5	2.59222	4	0	0	0	0	0	0	0	0	0	0	0	0	2	0	2
Q658N2	WSC domain-containing protein 1	WSCD1	3.82609	2	65.7	9.16	0.551298	3	0	0	0.534181	2	0	0	0	0	0	0	0	0	0	0	2	0	2
P14550	Aldo-keto reductase family 1 member A1	AKR1A1	6.46154	1	36.6	6.79	0.409914	3	0.681098	4	0	0	0	0	0	0	0	0	0	0	0	0	2	0	2
Q09028	Histone-binding protein RBBP4	RBBP4	1.88235	1	47.6	4.89	0.422066	3	0.548445	2	0	0	0	0	0	0	0	0	0	0	0	0	2	0	2
M0R0P8	Unconventional myosin-IXb	MYO9B	0.417246	1	243.2	8.78	0.469827	2	0	0	0.68945	2	0	0	0	0	0	0	0	0	0	0	2	0	2
B0YIW6	Coatomer subunit delta	ARCN1	1.99275	1	61.6	5.85	0.561363	2	0	0	0.310537	1	0	0	0	0	0	0	0	0	0	0	2	0	2
P13497	Bone morphogenetic protein 1	BMP1	2.73834	2	111.2	6.9	0.385479	2	0	0	0.220976	1	0	0	0	0	0	0	0	0	0	0	2	0	2
H0Y7Z4	Transcription factor RFX3 (Fragment)	RFX3	8.33333	1	16.7	7.14	0.292834	2	0	0	0.188893	1	0	0	0	0	0	0	0	0	0	0	2	0	2
P61970	Nuclear transport factor 2	NUTF2	6.29921	1	14.5	5.38	0.585669	2	0	0	0.159328	1	0	0	0	0	0	0	0	0	0	0	2	0	2
H0YH15	Aquarius homolog (Mouse), isoform CRA_a	AQR	2.32198	1	75.8	6.25	0.317269	2	0	0	0.159328	1	0	0	0	0	0	0	0	0	0	0	2	0	2
Q86YC2	Partner and localizer of BRCA2	PALB2	2.69815	2	131.2	6.44	0.48198	2	0	0	0	0	0.155113	1	0	0	0	0	0	0	0	0	2	0	2
Q13740	CD166 antigen	ALCAM	8.57633	4	65.1	6.25	1.02942	2	0.434289	3	0	0	0	0	0	0	0	0	0	0	0	0	2	0	2
P09237	Matrilysin	MMP7	11.6105	3	29.7	7.91	1.13105	2	1.76956	2	0	0	0	0	0	0	0	0	0	0	0	0	2	0	2
H0YNJ9	Deoxyuridine 5'-triphosphate nucleotidohydrolase, mitochondrial	DUT	32.8671	2	15.5	7.9	0.643942	2	0.271732	1	0	0	0	0	0	0	0	0	0	0	0	0	2	0	2
P61457	Pterin-4-alpha-carbinolamine dehydratase	PCBD1	15.3846	1	12	6.8	0.293943	2	0.271732	1	0	0	0	0	0	0	0	0	0	0	0	0	2	0	2
Q12849	G-rich sequence factor 1	GRSF1	7.91667	2	53.1	6.19	0.293943	2	0.135508	1	0	0	0	0	0	0	0	0	0	0	0	0	2	0	2
O94955	Rho-related BTB domain-containing protein 3	RHOBTB3	1.96399	1	69.4	7.62	0.293943	2	0.132296	1	0	0	0	0	0	0	0	0	0	0	0	0	2	0	2
P01133	Pro-epidermal growth factor	EGF	5.21955	2	133.9	5.85	0.293943	2	0.132296	1	0	0	0	0	0	0	0	0	0	0	0	0	2	0	2
Q99633	Pre-mRNA-splicing factor 18	PRPF18	2.33918	1	39.8	8.15	0.28179	2	0.135866	1	0	0	0	0	0	0	0	0	0	0	0	0	2	0	2
I3NI02	Golgi SNAP receptor complex member 2	GOSR2	7.7821	1	29.8	7.17	0.565527	2	0.159164	1	0	0	0	0	0	0	0	0	0	0	0	0	2	0	2
Q8N4F0	BPI fold-containing family B member 2	BPIFB2	3.93013	1	49.1	8.72	0.282591	1	0	0	0.50755	2	0	0	0	0	0	0	0	0	0	0	2	0	2
E5RFV4	Zinc finger protein 395 (Fragment)	ZNF395	15.508	1	20.1	5.01	0.129232	1	0	0	0.342634	2	0	0	0	0	0	0	0	0	0	0	2	0	2
Q96MG7	Non-structural maintenance of chromosomes element 3 homolog	NSMCE3	2.30263	1	34.3	9.28	0.128124	1	0	0	0.318656	1	0	0	0	0	0	0	0	0	0	0	2	0	2
Q96P20	NACHT, LRR and PYD domains-containing protein 3	NLRP3	4.05405	2	118.1	6.65	0.152558	1	0	0	0.223644	1	0	0	0	0	0	0	0	0	0	0	2	0	2
Q6EMK4	Vasorin	VASN	6.53789	2	71.7	7.39	0.256247	1	0	0	0.220976	1	0	0	0	0	0	0	0	0	0	0	2	0	2
Q9UIQ6	Leucyl-cystinyl aminopeptidase	LNPEP	7.31707	2	117.3	5.73	0.129232	1	0	0	0.220976	1	0	0	0	0	0	0	0	0	0	0	2	0	2
Q9UGM5	Fetuin-B	FETUB	8.37696	1	42	6.83	0.152558	1	0	0	0.188893	1	0	0	0	0	0	0	0	0	0	0	2	0	2
K7ENN9	Arachidonate 12-lipoxygenase, 12S-type (Fragment)	ALOX12	12.2449	1	16.9	5.11	0.282936	1	0	0	0.188893	1	0	0	0	0	0	0	0	0	0	0	2	0	2
Q96S21	Ras-related protein Rab-40C	RAB40C	2.84698	1	31.3	9.19	0.565873	1	0	0	0.187365	1	0	0	0	0	0	0	0	0	0	0	2	0	2
M0QXB4	Coatomer protein complex, subunit epsilon, isoform CRA_g	COPE	7.85498	1	36.9	5.16	0.152558	1	0	0	0.187365	1	0	0	0	0	0	0	0	0	0	0	2	0	2
A0A087WYK6	Acetyl-CoA carboxylase 1	ACACA	11.4035	1	12.7	5.19	0.282591	1	0	0	0.187365	1	0	0	0	0	0	0	0	0	0	0	2	0	2
Q9HBI0	Gamma-parvin	PARVG	4.22961	1	37.5	5.49	0.152558	1	0	0	0.159328	1	0	0	0	0	0	0	0	0	0	0	2	0	2
Q8N6G6	ADAMTS-like protein 1	ADAMTSL1	0.681044	2	193.3	7.8	0.152558	1	0	0	0.159328	1	0	0	0	0	0	0	0	0	0	0	2	0	2
O00237	E3 ubiquitin-protein ligase RNF103	RNF103	3.50365	1	79.4	5.68	0.282936	1	0	0	0.155269	1	0	0	0	0	0	0	0	0	0	0	2	0	2
O95433	Activator of 90 kDa heat shock protein ATPase homolog 1	AHSA1	6.50888	1	38.3	5.53	0.128124	1	0	0	0.155269	1	0	0	0	0	0	0	0	0	0	0	2	0	2
Q495B1	Ankyrin repeat and death domain-containing protein 1A	ANKDD1A	8.81226	2	57.5	6.71	0.129232	1	0	0	0.155269	1	0	0	0	0	0	0	0	0	0	0	2	0	2
H0YM30	Formin-1	FMN1	2.19531	2	146.4	8.7	0.129232	1	0	0	0.155269	1	0	0	0	0	0	0	0	0	0	0	2	0	2
H7C3E4	FERM, ARHGEF and pleckstrin domain-containing protein 2 (Fragment)	FARP2	10.1266	1	9.1	9.41	0.129232	1	0	0	0	0	0.531981	3	0	0	0	0	0	0	0	0	2	0	2
Q96JK4	HHIP-like protein 1	HHIPL1	4.09207	1	86.7	7.58	0.164711	1	0	0	0	0	0.21101	1	0	0	0	0	0	0	0	0	2	0	2
A2RRP1	Neuroblastoma-amplified sequence	NBAS	1.47617	2	268.4	5.96	0.282936	1	0	0	0	0	0.21101	1	0	0	0	0	0	0	0	0	2	0	2
O95813	Cerberus	CER1	6.74157	1	30.1	7.78	0.164711	1	0	0	0	0	0.20901	1	0	0	0	0	0	0	0	0	2	0	2
Q99471	Prefoldin subunit 5	PFDN5	12.3377	1	17.3	6.33	0.128124	1	0	0	0	0	0.167389	1	0	0	0	0	0	0	0	0	2	0	2
Q5TA82	Late cornified envelope protein 2D	LCE2D	22.7273	1	11.2	8.09	0.129232	1	0	0	0	0	0.167389	1	0	0	0	0	0	0	0	0	2	0	2
Q6PXP3	Solute carrier family 2, facilitated glucose transporter member 7	SLC2A7	4.29688	1	55.7	8.41	0.256247	1	0	0	0	0	0.155582	1	0	0	0	0	0	0	0	0	2	0	2
Q86VP6	Cullin-associated NEDD8-dissociated protein 1	CAND1	4.47154	2	136.3	5.78	0.164711	1	0	0	0	0	0.155582	1	0	0	0	0	0	0	0	0	2	0	2
Q96PP9	Guanylate-binding protein 4	GBP4	1.71875	1	73.1	6.02	0.282591	1	0	0	0	0	0.155582	1	0	0	0	0	0	0	0	0	2	0	2
Q14094	Cyclin-I	CCNI	3.18302	1	42.5	8	0.129232	1	0	0	0	0	0.155582	1	0	0	0	0	0	0	0	0	2	0	2
P35790	Choline kinase alpha	CHKA	8.3151	2	52.2	6.55	0.129232	1	0	0	0	0	0.155582	1	0	0	0	0	0	0	0	0	2	0	2
Q5MNZ6	WD repeat domain phosphoinositide-interacting protein 3	WDR45B	3.48837	1	38.1	7.59	0.282936	1	0	0	0	0	0.155113	1	0	0	0	0	0	0	0	0	2	0	2
Q92833	Protein Jumonji	JARID2	0.963082	1	138.6	9.38	0.129232	1	0	0	0	0	0.155113	1	0	0	0	0	0	0	0	0	2	0	2
H3BQK9	Microtubule-actin cross-linking factor 1, isoforms 1/2/3/5	MACF1	0.381981	2	860.5	5.38	0.129232	1	0	0	0	0	0.155113	1	0	0	0	0	0	0	0	0	2	0	2
Q96KP4	Cytosolic non-specific dipeptidase	CNDP2	12.8421	5	52.8	5.97	0.128124	1	1.36826	3	0	0	0	0	0	0	0	0	0	0	0	0	2	0	2
P04179	Superoxide dismutase [Mn], mitochondrial	SOD2	12.6126	2	24.7	8.25	0.565873	1	1.26502	3	0	0	0	0	0	0	0	0	0	0	0	0	2	0	2
A0A0C4DGB5	Calpastatin	CAST	3.97878	2	81	5.1	0.129232	1	0.990516	3	0	0	0	0	0	0	0	0	0	0	0	0	2	0	2
P13500	C-C motif chemokine 2	CCL2	11.1111	1	11	9.25	0.282936	1	0.481242	2	0	0	0	0	0	0	0	0	0	0	0	0	2	0	2
P13765	HLA class II histocompatibility antigen, DO beta chain	HLA-DOB	3.663	1	30.8	6.79	0.152558	1	0.274222	2	0	0	0	0	0	0	0	0	0	0	0	0	2	0	2
P12081	Histidine--tRNA ligase, cytoplasmic	HARS1	4.3222	1	57.4	5.88	0.128124	1	0.298781	2	0	0	0	0	0	0	0	0	0	0	0	0	2	0	2
P11766	Alcohol dehydrogenase class-3	ADH5	10.6952	3	39.7	7.49	0.152558	1	0.271016	1	0	0	0	0	0	0	0	0	0	0	0	0	2	0	2
Q9NZL9	Methionine adenosyltransferase 2 subunit beta	MAT2B	6.58683	1	37.5	7.36	0.164711	1	0.135508	1	0	0	0	0	0	0	0	0	0	0	0	0	2	0	2
Q8TEM1	Nuclear pore membrane glycoprotein 210	NUP210	0.63593	1	205	6.81	0.164711	1	0.162915	1	0	0	0	0	0	0	0	0	0	0	0	0	2	0	2
D6RGW2	Neurexophilin-3	NXPH3	2.82486	1	38.8	9.09	0.152558	1	0.138714	1	0	0	0	0	0	0	0	0	0	0	0	0	2	0	2
O43166	Sial-induced proliferation-associated 1-like protein 1	SIPA1L1	1.21951	2	199.9	8.19	0.152558	1	0.135866	1	0	0	0	0	0	0	0	0	0	0	0	0	2	0	2
Q9UQ52	Contactin-6	CNTN6	2.0428	2	113.9	6	0.282591	1	0.135508	1	0	0	0	0	0	0	0	0	0	0	0	0	2	0	2
Q96QS1	Tetraspanin-32	TSPAN32	9.375	1	34.6	8.4	0.282936	1	0.132296	1	0	0	0	0	0	0	0	0	0	0	0	0	2	0	2
O75879	Glutamyl-tRNA(Gln) amidotransferase subunit B, mitochondrial	GATB	4.48833	2	61.8	8.63	0.282936	1	0.132296	1	0	0	0	0	0	0	0	0	0	0	0	0	2	0	2
A0A0G2JNW7	Solute carrier family 12 member 7	SLC12A7	0.738689	1	119.1	6.71	0.129232	1	0.138714	1	0	0	0	0	0	0	0	0	0	0	0	0	2	0	2
E9PIL3	CKLF-like MARVEL transmembrane domain-containing protein 1	CMTM1	7.98319	1	25.5	10.07	0.129232	1	0.159164	1	0	0	0	0	0	0	0	0	0	0	0	0	2	0	2
E7EX82	Polyhomeotic-like protein 3	PHC3	10.8696	2	89.1	6.93	0.129232	1	0.132296	1	0	0	0	0	0	0	0	0	0	0	0	0	2	0	2
P29374	AT-rich interactive domain-containing protein 4A	ARID4A	2.94352	1	142.7	5.1	0.129232	1	0.132296	1	0	0	0	0	0	0	0	0	0	0	0	0	2	0	2
Q96DX7	Tripartite motif-containing protein 44	TRIM44	23.2558	2	38.4	4.21	0.129232	1	0.132296	1	0	0	0	0	0	0	0	0	0	0	0	0	2	0	2
Q9ULL5	Proline-rich protein 12	PRR12	0.589391	1	210.9	7.87	0	0	0	0	1.04718	3	0.364123	2	0	0	0	0	0	0	0	0	2	0	2
P17936	Insulin-like growth factor-binding protein 3	IGFBP3	7.90378	2	31.7	8.69	0	0	0	0	0.914486	4	1.1512	3	0	0	0	0	0	0	0	0	2	0	2
H0YJE6	Spectrin beta chain, erythrocytic (Fragment)	SPTB	1.84825	1	117.4	5.2	0	0	0	0	0.629318	2	0.42202	1	0	0	0	0	0	0	0	0	2	0	2
P43652	Afamin	AFM	1.16861	1	69	5.9	0	0	0	0	0.598374	2	0.84004	2	0	0	0	0	0	0	0	0	2	0	2
Q16222	UDP-N-acetylhexosamine pyrophosphorylase	UAP1	5.55556	2	58.7	6.33	0	0	0.566584	4	0.535573	3	0	0	0	0	0	0	0	0	0	0	2	0	2
A0A096LP10	Putative bifunctional UDP-N-acetylglucosamine transferase and deubiquitinase ALG13 (Fragment)	ALG13	14.1975	1	17.8	6.52	0	0	0	0	0.40987	2	0.155582	1	0	0	0	0	0	0	0	0	2	0	2
P49758	Regulator of G-protein sialing 6	RGS6	3.81356	2	54.4	7.42	0	0	0.162915	1	0.376259	2	0	0	0	0	0	0	0	0	0	0	2	0	2
Q9Y224	RNA transcription, translation and transport factor protein	RTRAF	8.19672	1	28.1	6.65	0	0	0.268161	2	0.314597	2	0	0	0	0	0	0	0	0	0	0	2	0	2
Q9H832	Ubiquitin-conjugating enzyme E2 Z	UBE2Z	2.82486	1	38.2	5.62	0	0	0.135508	1	0.314597	2	0	0	0	0	0	0	0	0	0	0	2	0	2
Q9ULL4	Plexin-B3	PLXNB3	1.5715	1	206.7	6.4	0	0	0	0	0.223644	1	0.3764	2	0	0	0	0	0	0	0	0	2	0	2
H0Y8C6	Importin-5 (Fragment)	IPO5	1.81984	1	123.8	5.06	0	0	0	0	0.223644	1	0.20901	1	0	0	0	0	0	0	0	0	2	0	2
Q9H6U6	Breast carcinoma-amplified sequence 3	BCAS3	4.20259	2	101.2	6.7	0	0	0	0	0.223644	1	0.155582	1	0	0	0	0	0	0	0	0	2	0	2
Q99726	Zinc transporter 3	SLC30A3	2.06186	1	41.9	6.47	0	0	0	0	0.223644	1	0.155113	1	0	0	0	0	0	0	0	0	2	0	2
A0A2R8Y4G3	Uncharacterized protein		13.2653	1	21.6	6.9	0	0	0.135508	1	0.223644	1	0	0	0	0	0	0	0	0	0	0	2	0	2
Q9H094	Neuroblastoma breakpoint family member 3	NBPF3	1.89573	1	72.9	4.5	0	0	0.135866	1	0.223644	1	0	0	0	0	0	0	0	0	0	0	2	0	2
Q96EB6	NAD-dependent protein deacetylase sirtuin-1	SIRT1	4.55154	1	81.6	4.67	0	0	0	0	0.220976	1	0.782612	2	0	0	0	0	0	0	0	0	2	0	2
Q66K64	DDB1- and CUL4-associated factor 15	DCAF15	4.5	1	66.4	6.58	0	0	0	0	0.220976	1	0.366592	2	0	0	0	0	0	0	0	0	2	0	2
Q9Y3B9	RRP15-like protein	RRP15	19.5035	2	31.5	5.52	0	0	0	0	0.220976	1	0.155113	1	0	0	0	0	0	0	0	0	2	0	2
A8MVJ9	Putative histone PARylation factor 1-like		2.30548	1	39.7	8.1	0	0	0.291459	2	0.220976	1	0	0	0	0	0	0	0	0	0	0	2	0	2
Q9H426	Regulating synaptic membrane exocytosis protein 4	RIMS4	6.69145	1	29.3	5.8	0	0	0.132296	1	0.220976	1	0	0	0	0	0	0	0	0	0	0	2	0	2
Q8NG68	Tubulin--tyrosine ligase	TTL	2.38727	1	43.2	6.74	0	0	0.132296	1	0.220976	1	0	0	0	0	0	0	0	0	0	0	2	0	2
D6RDI6	Claudin domain-containing protein 1 (Fragment)	CLDND1	15.8996	1	26.9	5.19	0	0	0	0	0.188893	1	0.163605	1	0	0	0	0	0	0	0	0	2	0	2
Q9UK76	Jupiter microtubule associated homolog 1	JPT1	25.3247	2	16	5.6	0	0	0.135866	1	0.188893	1	0	0	0	0	0	0	0	0	0	0	2	0	2
Q08EI0	AOF1 protein	KDM1B	15.9292	1	12.5	4.97	0	0	0	0	0.187365	1	0.374615	2	0	0	0	0	0	0	0	0	2	0	2
H7BZR8	SEC14 domain and spectrin repeat-containing protein 1 (Fragment)	SESTD1	9.33333	1	26	5.24	0	0	0	0	0.187365	1	0.21101	1	0	0	0	0	0	0	0	0	2	0	2
Q01955	Collagen alpha-3(IV) chain	COL4A3	2.09581	2	161.7	9.16	0	0	0	0	0.187365	1	0.163605	1	0	0	0	0	0	0	0	0	2	0	2
O15042	U2 snRNP-associated SURP motif-containing protein	U2SURP	1.94363	1	118.2	8.47	0	0	0.162915	1	0.187365	1	0	0	0	0	0	0	0	0	0	0	2	0	2
A0A1B0GUN5	Pleckstrin homology domain-containing family A member 6	PLEKHA6	0.767918	1	131.2	8.87	0	0	0.162915	1	0.187365	1	0	0	0	0	0	0	0	0	0	0	2	0	2
Q6ZS30	Neurobeachin-like protein 1	NBEAL1	0.965108	1	307	6.44	0	0	0	0	0.159328	1	0.20901	1	0	0	0	0	0	0	0	0	2	0	2
Q8TCU4	Alstrom syndrome protein 1	ALMS1	0.551823	1	460.8	6.28	0	0	0	0	0.159328	1	0.155582	1	0	0	0	0	0	0	0	0	2	0	2
Q1MSJ5	Centrosome and spindle pole-associated protein 1	CSPP1	1.83121	2	145.4	6.8	0	0	0	0	0.159328	1	0.155113	1	0	0	0	0	0	0	0	0	2	0	2
O00764	Pyridoxal kinase	PDXK	6.73077	1	35.1	6.13	0	0	0.403669	3	0.159328	1	0	0	0	0	0	0	0	0	0	0	2	0	2
P26368	Splicing factor U2AF 65 kDa subunit	U2AF2	7.15789	2	53.5	9.09	0	0	0.825873	2	0.159328	1	0	0	0	0	0	0	0	0	0	0	2	0	2
Q9UBD0	Heat shock transcription factor, X-linked	HSFX1	2.36407	1	46.7	7.11	0	0	0.135508	1	0.159328	1	0	0	0	0	0	0	0	0	0	0	2	0	2
Q9UKA9	Polypyrimidine tract-binding protein 2	PTBP2	1.50659	1	57.5	8.66	0	0	0.135508	1	0.159328	1	0	0	0	0	0	0	0	0	0	0	2	0	2
Q6QNK2	Adhesion G-protein coupled receptor D1	ADGRD1	4.69108	1	96.5	7.88	0	0	0.135508	1	0.159328	1	0	0	0	0	0	0	0	0	0	0	2	0	2
Q86UU1	Pleckstrin homology-like domain family B member 1	PHLDB1	0.944081	1	151.1	8.63	0	0	0.132296	1	0.159328	1	0	0	0	0	0	0	0	0	0	0	2	0	2
P38646	Stress-70 protein, mitochondrial	HSPA9	3.82916	2	73.6	6.16	0	0	0.135866	1	0.159328	1	0	0	0	0	0	0	0	0	0	0	2	0	2
Q9Y3A0	Ubiquinone biosynthesis protein COQ4 homolog, mitochondrial	COQ4	5.28302	1	29.6	9.17	0	0	0.135866	1	0.159328	1	0	0	0	0	0	0	0	0	0	0	2	0	2
Q8IUH3	RNA-binding protein 45	RBM45	2.73109	1	53.5	7.17	0	0	0.135866	1	0.159328	1	0	0	0	0	0	0	0	0	0	0	2	0	2
Q13642	Four and a half LIM domains protein 1	FHL1	3.71517	1	36.2	8.97	0	0	0	0	0.155269	1	0.830399	3	0	0	0	0	0	0	0	0	2	0	2
Q96KG7	Multiple epidermal growth factor-like domains protein 10	MEGF10	4.82456	2	122.1	6.87	0	0	0	0	0.155269	1	0.167389	1	0	0	0	0	0	0	0	0	2	0	2
A8MXH5	Collagen alpha-6(IV) chain	COL4A6	5.38957	3	165.4	9.06	0	0	0.277428	1	0.155269	1	0	0	0	0	0	0	0	0	0	0	2	0	2
M0QZD8	Uncharacterized protein	LOC400499	0.520514	2	357.6	7.85	0	0	0.138714	1	0.155269	1	0	0	0	0	0	0	0	0	0	0	2	0	2
K7ELL7	Glucosidase 2 subunit beta	PRKCSH	4.29907	2	60.2	4.41	0	0	0.159164	1	0.155269	1	0	0	0	0	0	0	0	0	0	0	2	0	2
O95155	Ubiquitin conjugation factor E4 B	UBE4B	0.537634	1	146.1	6.55	0	0	0.159164	1	0.155269	1	0	0	0	0	0	0	0	0	0	0	2	0	2
P30044	Peroxiredoxin-5, mitochondrial	PRDX5	16.8224	3	22.1	8.7	0	0	2.16918	4	0	0	0.825595	2	0	0	0	0	0	0	0	0	2	0	2
Q96PV0	Ras/Rap GTPase-activating protein SynGAP	SYNGAP1	0.744602	1	148.2	8.98	0	0	0.159164	1	0	0	0.784612	3	0	0	0	0	0	0	0	0	2	0	2
P49754	Vacuolar protein sorting-associated protein 41 homolog	VPS41	3.51288	1	98.5	5.85	0	0	0.138714	1	0	0	0.530197	3	0	0	0	0	0	0	0	0	2	0	2
O00469	Procollagen-lysine,2-oxoglutarate 5-dioxygenase 2	PLOD2	1.35685	1	84.6	6.71	0	0	0.322079	2	0	0	0.486576	3	0	0	0	0	0	0	0	0	2	0	2
Q86XX4	Extracellular matrix protein FRAS1	FRAS1	0.349301	1	442.9	5.57	0	0	0.132296	1	0	0	0.4743	3	0	0	0	0	0	0	0	0	2	0	2
Q9BWW8	Apolipoprotein L6	APOL6	6.41399	1	38.1	8.35	0	0	0.699238	3	0	0	0.466276	2	0	0	0	0	0	0	0	0	2	0	2
A0A0J9YWL0	Beta/gamma crystallin domain-containing protein 1	CRYBG1	0.8916	2	231.6	5.81	0	0	0.132296	1	0	0	0.322971	2	0	0	0	0	0	0	0	0	2	0	2
Q12907	Vesicular integral-membrane protein VIP36	LMAN2	7.30337	1	40.2	6.95	0	0	0.138714	1	0	0	0.322502	2	0	0	0	0	0	0	0	0	2	0	2
A0A024R1R8	HCG2014768, isoform CRA_a	hCG_2014768	14.0625	1	7.1	9.99	0	0	0.132296	1	0	0	0.310694	2	0	0	0	0	0	0	0	0	2	0	2
H7C2N1	Prothymosin alpha (Fragment)	PTMA	10.1351	2	15.8	4.23	0	0	0.271732	1	0	0	0.310225	1	0	0	0	0	0	0	0	0	2	0	2
O75056	Syndecan-3	SDC3	2.48869	1	45.5	4.69	0	0	0.267804	2	0	0	0.21101	1	0	0	0	0	0	0	0	0	2	0	2
Q96Q89	Kinesin-like protein KIF20B	KIF20B	2.14286	2	210.5	5.67	0	0	0.132296	1	0	0	0.21101	1	0	0	0	0	0	0	0	0	2	0	2
E7ET48	Beta/gamma crystallin domain-containing protein 2	CRYBG2	2.41814	2	212.2	6.18	0	0	0.135508	1	0	0	0.20901	1	0	0	0	0	0	0	0	0	2	0	2
Q9NWF9	E3 ubiquitin-protein ligase RNF216	RNF216	9.1224	2	99.3	4.91	0	0	0.135508	1	0	0	0.20901	1	0	0	0	0	0	0	0	0	2	0	2
P0DMQ9	Putative uncharacterized protein C8orf89	C8orf89	9.31677	1	18.1	9.44	0	0	0.135866	1	0	0	0.20901	1	0	0	0	0	0	0	0	0	2	0	2
C9K0J5	Ras association (RalGDS/AF-6) and pleckstrin homology domains 1, isoform CRA_b	RAPH1	0.537634	1	141.1	8.9	0	0	0.29503	2	0	0	0.167389	1	0	0	0	0	0	0	0	0	2	0	2
Q9NVR0	Kelch-like protein 11	KLHL11	2.54237	1	80.1	6.16	0	0	0.138714	1	0	0	0.167389	1	0	0	0	0	0	0	0	0	2	0	2
A6NHP3	Speedy protein E2B	SPDYE2B	9.20398	2	48.3	9.76	0	0	0.162915	1	0	0	0.167389	1	0	0	0	0	0	0	0	0	2	0	2
Q13442	28 kDa heat- and acid-stable phosphoprotein	PDAP1	10.4972	1	20.6	8.87	0	0	0.132296	1	0	0	0.167389	1	0	0	0	0	0	0	0	0	2	0	2
P09622	Dihydrolipoyl dehydrogenase, mitochondrial	DLD	6.4833	2	54.1	7.85	0	0	0.454193	2	0	0	0.163605	1	0	0	0	0	0	0	0	0	2	0	2
Q14693	Phosphatidate phosphatase LPIN1	LPIN1	8.20225	2	98.6	6.58	0	0	0.159164	1	0	0	0.163605	1	0	0	0	0	0	0	0	0	2	0	2
Q9H095	Dynein regulatory complex protein 9	IQCG	2.25734	1	51.9	6.52	0	0	0.135866	1	0	0	0.163605	1	0	0	0	0	0	0	0	0	2	0	2
P51858	Hepatoma-derived growth factor	HDGF	7.08333	1	26.8	4.73	0	0	0.40973	2	0	0	0.155582	1	0	0	0	0	0	0	0	0	2	0	2
Q9NVP4	Double zinc ribbon and ankyrin repeat-containing protein 1	DZANK1	1.06383	1	82.1	8.06	0	0	0.322079	2	0	0	0.155582	1	0	0	0	0	0	0	0	0	2	0	2
Q96JJ3	Engulfment and cell motility protein 2	ELMO2	2.22222	1	82.6	5.9	0	0	0.291459	2	0	0	0.155582	1	0	0	0	0	0	0	0	0	2	0	2
O75937	DnaJ homolog subfamily C member 8	DNAJC8	22.5296	2	29.8	9.06	0	0	0.135866	1	0	0	0.155582	1	0	0	0	0	0	0	0	0	2	0	2
Q14247	Src substrate cortactin	CTTN	2.18182	1	61.5	5.4	0	0	0.135866	1	0	0	0.155582	1	0	0	0	0	0	0	0	0	2	0	2
A0A590UIU4	Janus kinase and microtubule-interacting protein 3	JAKMIP3	2.12121	2	113.9	6.35	0	0	0.274222	2	0	0	0.155113	1	0	0	0	0	0	0	0	0	2	0	2
P62263	40S ribosomal protein S14	RPS14	33.1126	6	16.3	10.05	0.469827	2	0	0	0	0	0	0	7.75148	6	4.70063	6	6.08375	6	4.73995	6	1	4	5
P61313	60S ribosomal protein L15	RPL15	42.1569	9	24.1	11.62	0.317269	2	0	0	0	0	0	0	10.281	5	3.75437	5	7.29527	6	8.10455	6	1	4	5
A0A2R8YD14	40S ribosomal protein S24	RPS24	23.6364	4	19.2	10.98	0.317269	2	0	0	0	0	0	0	7.71782	5	3.10496	4	6.5126	6	6.28492	6	1	4	5
P62851	40S ribosomal protein S25	RPS25	29.6	5	13.7	10.11	0.317269	2	0	0	0	0	0	0	6.348	5	1.92495	3	2.5397	6	3.44026	6	1	4	5
P35221	Catenin alpha-1	CTNNA1	23.8411	15	100	6.29	0.48198	2	0	0	0	0	0	0	4.80227	4	4.26574	4	1.46893	4	1.58049	5	1	4	5
P21980	Protein-glutamine gamma-glutamyltransferase 2	TGM2	23.8719	12	77.3	5.22	0.410715	2	0	0	0	0	0	0	3.24026	3	0.733892	3	0.75466	2	0.78696	4	1	4	5
P23396	40S ribosomal protein S3	RPS3	56.7901	14	26.7	9.66	0.164711	1	0	0	0	0	0	0	20.8164	6	13.6955	6	22.2009	6	16.2883	6	1	4	5
Q02878	60S ribosomal protein L6	RPL6	41.6667	14	32.7	10.58	0.128124	1	0	0	0	0	0	0	18.0984	6	9.10466	6	10.1832	6	13.3426	6	1	4	5
P15880	40S ribosomal protein S2	RPS2	29.0102	8	31.3	10.24	0.152558	1	0	0	0	0	0	0	14.1407	6	7.81074	6	9.24033	6	8.40309	6	1	4	5
P62701	40S ribosomal protein S4, X isoform	RPS4X	46.0076	12	29.6	10.15	0.152558	1	0	0	0	0	0	0	10.6814	6	8.6473	6	8.84453	6	8.43515	6	1	4	5
P62753	40S ribosomal protein S6	RPS6	22.49	7	28.7	10.84	0.152558	1	0	0	0	0	0	0	9.4232	6	6.64742	6	7.82754	6	5.3884	6	1	4	5
P62854	40S ribosomal protein S26	RPS26	33.913	3	13	11	0.152558	1	0	0	0	0	0	0	6.66218	6	2.77073	5	5.92179	6	5.79563	6	1	4	5
P62241	40S ribosomal protein S8	RPS8	38.4615	9	24.2	10.32	0.152558	1	0	0	0	0	0	0	13.1911	6	7.29857	4	14.3405	6	9.05805	6	1	4	5
A0A1W2PQ51	Probable ATP-dependent RNA helicase DDX17	DDX17	12.0383	5	80.4	8.37	0.152558	1	0	0	0	0	0	0	4.55486	5	3.11199	6	2.47523	6	1.63023	5	1	4	5
J3KTA4	Probable ATP-dependent RNA helicase DDX5	DDX5	12.3779	4	69	8.85	0.152558	1	0	0	0	0	0	0	3.98785	5	2.4764	6	2.93458	6	1.63023	5	1	4	5
A0A0G2JPD3	HLA class I histocompatibility antigen, A alpha chain	HLA-A	24.3655	2	44.4	6.2	0.258464	1	0	0	0	0	0	0	2.07245	3	3.35818	6	4.30869	6	5.40915	6	1	4	5
A0A140T913	HLA class I histocompatibility antigen, A alpha chain	HLA-A	24.7978	2	41.4	6.99	0.258464	1	0	0	0	0	0	0	2.07245	3	3.35818	6	4.16079	6	4.84488	6	1	4	5
A0A140T9B3	HLA class I histocompatibility antigen, C alpha chain	HLA-C	13.3501	1	44.6	7.02	0.129232	1	0	0	0	0	0	0	1.71289	4	2.54045	4	2.96744	6	4.14709	6	1	4	5
Q14204	Cytoplasmic dynein 1 heavy chain 1	DYNC1H1	7.68403	22	532.1	6.4	0.164711	1	0	0	0	0	0	0	7.76171	3	2.22085	2	3.21782	6	3.25162	6	1	4	5
P46781	40S ribosomal protein S9	RPS9	45.3608	11	22.6	10.65	0.164711	1	0	0	0	0	0	0	7.98649	5	2.0601	2	2.23468	5	3.66512	4	1	4	5
Q86YZ3	Hornerin	HRNR	17.2632	14	282.2	10.04	0.164711	1	0	0	0	0	0	0	3.47229	3	6.74619	4	0.878016	4	0.458914	3	1	4	5
O14786	Neuropilin-1	NRP1	13.4345	8	103.1	5.88	0.128124	1	0	0	0	0	0	0	0.162322	1	0.157784	1	2.49318	6	4.89397	6	1	4	5
A0A2R8Y5A3	Catenin beta-1	CTNNB1	14.304	7	85.6	5.97	0.152558	1	0	0	0	0	0	0	1.35166	5	1.77585	3	0.878016	4	1.52296	2	1	4	5
Q5VY09	Immediate early response gene 5 protein	IER5	3.66972	1	33.7	4.96	0.129232	1	0	0	0	0	0	0	0.423219	2	0.634105	2	0.483828	3	0.997273	4	1	4	5
H0Y7R8	Afadin (Fragment)	AFDN	3.08483	1	43.3	7.33	0	0	0	0	0.318656	1	0	0	0.140565	1	0.182745	1	0.479872	3	0.30794	1	1	4	5
Q96DA2	Ras-related protein Rab-39B	RAB39B	16.4319	1	24.6	7.83	0	0	0	0	0.188893	1	0	0	0.603695	3	0.522432	3	0.614606	3	0.484501	3	1	4	5
P36578	60S ribosomal protein L4	RPL4	29.7424	14	47.7	11.06	0	0	0	0	0.187365	1	0	0	13.4174	6	5.63271	6	6.46882	6	7.32324	6	1	4	5
P49327	Fatty acid synthase	FASN	16.0494	26	273.3	6.44	0	0	0	0	0.155269	1	0	0	9.02154	3	7.16596	3	2.69304	5	4.85296	6	1	4	5
A0A087WT12	Glutathione peroxidase	GPX4	5.5794	1	26.9	10.07	0	0	0	0	0	0	0.319187	2	0.16052	1	0.520948	3	0.463438	3	0.361494	1	1	4	5
Q13733	Sodium/potassium-transporting ATPase subunit alpha-4	ATP1A4	10.0097	1	114.1	6.64	0	0	0	0	0	0	0.21101	1	0.324643	1	0.180418	1	0.291847	2	0.303754	2	1	4	5
O14936	Peripheral plasma membrane protein CASK	CASK	7.4514	4	105.1	6.43	0	0	0	0	0	0	0.20901	1	0.322842	2	0.363164	2	0.448755	2	0.306987	1	1	4	5
P11166	Solute carrier family 2, facilitated glucose transporter member 1	SLC2A1	18.0894	4	54	8.72	0	0	0	0	0	0	0.155113	1	3.23959	6	3.92905	6	1.85072	6	2.80298	6	1	4	5
P05556	Integrin beta-1	ITGB1	24.3108	21	88.4	5.39	0	0	0.481242	2	0	0	0	0	39.042	6	45.7693	6	65.046	6	78.0754	6	1	4	5
P26006	Integrin alpha-3	ITGA3	26.6413	22	116.5	6.77	0	0	0.159164	1	0	0	0	0	29.1586	6	30.2324	6	41.8676	6	46.5224	6	1	4	5
P48643	T-complex protein 1 subunit epsilon	CCT5	35.8595	13	59.6	5.66	0	0	0.322079	2	0	0	0	0	7.47325	5	8.28616	6	14.3712	6	11.8931	6	1	4	5
P35613	Basigin	BSG	21.5584	6	42.2	5.66	0	0	0.159164	1	0	0	0	0	9.14753	6	10.3474	6	10.4359	6	13.3975	6	1	4	5
Q8WUM4	Programmed cell death 6-interacting protein	PDCD6IP	32.9493	26	96	6.52	0	0	0.138714	1	0	0	0	0	17.2306	6	18.5659	5	18.1331	6	19.3242	6	1	4	5
P30050	60S ribosomal protein L12	RPL12	24.2424	3	17.8	9.42	0	0	0.132296	1	0	0	0	0	2.94185	5	1.76672	5	3.77228	6	2.11402	6	1	4	5
P17987	T-complex protein 1 subunit alpha	TCP1	46.4029	17	60.3	6.11	0	0	0.400457	2	0	0	0	0	8.60256	3	5.85432	5	9.29595	6	8.35331	6	1	4	5
Q9NQC3	Reticulon-4	RTN4	5.78859	2	129.9	4.5	0	0	0.298781	2	0	0	0	0	1.7895	5	2.23244	5	1.91684	5	3.0821	5	1	4	5
F8W914	Reticulon	RTN4	11.8841	1	37.1	4.77	0	0	0.298781	2	0	0	0	0	1.7895	5	2.23244	5	1.76389	5	2.62856	5	1	4	5
Q9H4G4	Golgi-associated plant pathogenesis-related protein 1	GLIPR2	46.7532	4	17.2	9.41	0	0	0.159164	1	0	0	0	0	3.49922	3	4.30059	4	2.49568	6	4.17267	6	1	4	5
A0A3B3IRY8	Ephrin type-B receptor 1	EPHB1	3.31754	1	117.9	6.05	0	0	0.132296	1	0	0	0	0	1.12905	2	1.40654	4	1.85072	6	2.56578	6	1	4	5
Q99698	Lysosomal-trafficking regulator	LYST	0.263089	1	428.9	6.61	0	0	0.322079	2	0	0	0	0	0.882959	3	0.814523	3	2.4525	6	2.08758	5	1	4	5
O00159	Unconventional myosin-Ic	MYO1C	7.99624	6	121.6	9.41	0	0	0.132296	1	0	0	0	0	1.5504	4	2.14797	4	1.5148	6	1.11116	4	1	4	5
P20073	Annexin A7	ANXA7	9.63115	3	52.7	5.68	0	0	0.135508	1	0	0	0	0	0.162322	1	1.90785	5	1.67642	5	2.2424	6	1	4	5
Q86YS6	Ras-related protein Rab-43	RAB43	20.283	1	23.3	5.64	0	0	0.159164	1	0	0	0	0	0.924735	3	0.933882	4	0.780456	3	1.14798	6	1	4	5
P17980	26S proteasome regulatory subunit 6A	PSMC3	36.6743	11	49.2	5.24	0	0	0.132296	1	0	0	0	0	4.3697	3	0.793373	2	3.11291	6	1.48045	4	1	4	5
P41250	Glycine--tRNA ligase	GARS1	24.0866	11	83.1	7.03	0	0	0.322079	2	0	0	0	0	3.38761	3	1.10746	2	3.01562	6	1.22705	3	1	4	5
P13010	X-ray repair cross-complementing protein 5	XRCC5	29.3716	13	82.7	5.81	0	0	0.132296	1	0	0	0	0	10.301	3	3.80463	2	5.78782	5	3.03581	4	1	4	5
P02794	Ferritin heavy chain	FTH1	44.8087	8	21.2	5.55	0	0	0.271732	1	0	0	0	0	0.162322	1	1.99686	4	1.92769	3	8.12423	6	1	4	5
P18085	ADP-ribosylation factor 4	ARF4	34.4444	1	20.5	7.14	0	0	0.548445	2	0	0	0	0	0.282655	2	1.26969	2	2.01678	4	2.32158	4	1	4	5
P84085	ADP-ribosylation factor 5	ARF5	34.4444	1	20.5	6.79	0	0	0.548445	2	0	0	0	0	0.282655	2	1.58675	2	1.68085	4	2.14379	4	1	4	5
Q9H6S0	3'-5' RNA helicase YTHDC2	YTHDC2	4.54545	2	160.1	8.4	0	0	0.132296	1	0	0	0	0	0.302887	2	0.182745	1	1.10342	4	1.11701	6	1	4	5
A0A3B3ITT1	Ras-related protein Rab-12	RAB12	7.94118	1	36.3	8.43	0	0	0.138714	1	0	0	0	0	0.603695	3	0.522432	3	0.614606	3	0.484501	3	1	4	5
Q96TA1	Protein Niban 2	NIBAN2	14.0751	6	84.1	6.19	0	0	0.40973	2	0	0	0	0	0.140565	1	0.972307	3	0.288581	2	1.0718	3	1	4	5
Q92743	Serine protease HTRA1	HTRA1	21.25	6	51.3	7.83	0	0	0.138714	1	0	0	0	0	1.69202	3	1.42748	2	1.33948	2	1.43117	2	1	4	5
A0A0A0MTS7	Titin	TTN	0.683504	12	3992.2	6.39	0	0	0.135508	1	0	0	0	0	0.14209	1	0.793373	2	0.288581	2	0.846266	3	1	4	5
Q9Y3F4	Serine-threonine kinase receptor-associated protein	STRAP	6.57143	2	38.4	5.12	0	0	0.138714	1	0	0	0	0	0.563443	3	0.474836	2	0.143946	1	0.153493	1	1	4	5
Q7Z6Z7	E3 ubiquitin-protein ligase HUWE1	HUWE1	1.12026	3	481.6	5.22	0	0	0.159164	1	0	0	0	0	0.322842	2	0.180418	1	0.16585	1	0.870557	3	1	4	5
A0A087WTG3	Cullin-3	CUL3	5.55556	1	39.1	9.48	0	0	0.271732	1	0	0	0	0	0.16052	1	0.85691	3	0.296898	2	0.149784	1	1	4	5
P20648	Potassium-transporting ATPase alpha chain 1	ATP4A	6.08696	1	114	5.81	0	0	0.135508	1	0	0	0	0	0.324643	1	0.338202	2	0.147902	1	0.299569	1	1	4	5
P51991	Heterogeneous nuclear ribonucleoprotein A3	HNRNPA3	33.5979	12	39.6	9.01	0.317269	2	0	0	0	0	0	0	3.94614	3	0.814523	3	1.35789	6	0	0	1	3	4
Q6P2Q9	Pre-mRNA-processing-splicing factor 8	PRPF8	6.7666	6	273.4	8.84	0.469827	2	0	0	0	0	0	0	4.53134	4	0.318536	1	0.170076	1	0	0	1	3	4
Q96M83	Coiled-coil domain-containing protein 7	CCDC7	3.3213	3	157.4	7.58	0.257355	2	0	0	0	0	0	0	0.140565	1	0	0	0.152952	1	0.149784	1	1	3	4
Q15436	Protein transport protein Sec23A	SEC23A	3.66013	2	86.1	7.08	0.164711	1	0	0	0	0	0	0	0	0	0.474836	2	0.601708	2	0.917828	3	1	3	4
Q9NRN7	L-aminoadipate-semialdehyde dehydrogenase-phosphopantetheinyl transferase	AASDHPPT	4.85437	1	35.8	6.8	0.152558	1	0	0	0	0	0	0	0.563443	3	0.159268	1	0.300854	2	0	0	1	3	4
E7ETH6	Zinc finger protein 587B	ZNF587B	1.99005	1	45.5	8.38	0.129232	1	0	0	0	0	0	0	0.140565	1	0.342014	2	0	0	0.303754	2	1	3	4
Q8WXX0	Dynein heavy chain 7, axonemal	DNAH7	3.57853	6	460.9	6	0.128124	1	0	0	0	0	0	0	0	0	0.231032	1	0.463438	3	0.177785	1	1	3	4
Q7Z776	POLR1D protein	POLR1D	45.4545	2	3.8	4.96	0.128124	1	0	0	0	0	0	0	0.162322	1	0.543582	2	0.147902	1	0	0	1	3	4
P06132	Uroporphyrinogen decarboxylase	UROD	18.5286	3	40.8	6.14	0.164711	1	0	0	0	0	0	0	0	0	0.159268	1	0.144635	1	0.453538	2	1	3	4
P42262	Glutamate receptor 2	GRIA2	3.96376	1	98.8	7.58	0.282936	1	0	0	0	0	0	0	0.140565	1	0.342014	2	0.143946	1	0	0	1	3	4
Q8N961	Ankyrin repeat and BTB/POZ domain-containing protein 2	ABTB2	3.80488	2	113.6	6.29	0.164711	1	0	0	0	0	0	0	0.140565	1	0	0	0.147902	1	0.177785	1	1	3	4
Q8IUX7	Adipocyte enhancer-binding protein 1	AEBP1	6.99482	5	130.8	5.11	0	0	0	0	0.44462	2	0	0	0.16052	1	0.338202	2	1.50427	2	0	0	1	3	4
P78527	DNA-dependent protein kinase catalytic subunit	PRKDC	2.90698	8	468.8	7.12	0	0	0	0	0.378913	2	0	0	1.97146	3	0.182745	1	0.147902	1	0	0	1	3	4
O43543	DNA repair protein XRCC2	XRCC2	3.57143	1	31.9	6.04	0	0	0	0	0.377787	1	0	0	0.16052	1	0	0	0.313752	2	0.813737	5	1	3	4
A0A0U1RRG4	UDP-galactose translocator (Fragment)	SLC35A2	16.7539	2	20	10.07	0	0	0	0	0.188893	1	0	0	0.421524	2	0	0	0.466974	3	0.762191	4	1	3	4
Q7KZF4	Staphylococcal nuclease domain-containing protein 1	SND1	4.50549	3	101.9	7.17	0	0	0	0	0.187365	1	0	0	0.845927	3	0.159268	1	0.143946	1	0	0	1	3	4
Q5TCS8	Adenylate kinase 9	AK9	1.77917	2	221.3	5.01	0	0	0	0	0.187365	1	0	0	0	0	0.182745	1	0.147902	1	0.330531	2	1	3	4
Q86SJ2	Amphoterin-induced protein 2	AMIGO2	5.55556	2	57.9	8.4	0	0	0	0	0.159328	1	0	0	0.483362	2	0.545909	2	0	0	0.607508	2	1	3	4
Q9Y2Z9	Ubiquinone biosynthesis monooxygenase COQ6, mitochondrial	COQ6	8.11966	2	50.8	7.3	0	0	0	0	0.159328	1	0	0	0.140565	1	0	0	0.457698	3	0.15397	1	1	3	4
P46821	Microtubule-associated protein 1B	MAP1B	2.43112	2	270.5	4.81	0	0	0	0	0.159328	1	0	0	0.322842	2	0.182745	1	0	0	0.153493	1	1	3	4
J3KQV8	Synaptojanin-1	SYNJ1	1.98511	3	177.4	8.22	0	0	0	0	0.155269	1	0	0	0	0	0.180418	1	0.144635	1	0.151451	1	1	3	4
Q9BV40	Vesicle-associated membrane protein 8	VAMP8	58	4	11.4	7.34	0	0	0	0	0	0	0.21101	1	1.77653	2	1.81349	2	0.152952	1	0	0	1	3	4
A0A087WYX9	Collagen alpha-2(V) chain	COL5A2	7.28417	1	106.9	6.33	0	0	0.454193	2	0	0	0	0	0	0	2.02948	3	1.61371	4	1.19775	3	1	3	4
P63313	Thymosin beta-10	TMSB10	45.4545	3	5	5.36	0	0	0.135866	1	0	0	0	0	2.50197	3	1.42852	4	0.288581	2	0	0	1	3	4
P20290	Transcription factor BTF3	BTF3	20.3883	3	22.2	9.38	0	0	0.132296	1	0	0	0	0	1.41124	3	0	0	0.671853	2	0.539279	2	1	3	4
O43829	Zinc finger and BTB domain-containing protein 14	ZBTB14	4.45434	1	50.9	6.04	0	0	0.159164	1	0	0	0	0	0.162322	1	1.01019	4	0.16585	1	0	0	1	3	4
A0A1W2PRA1	Stromal interaction molecule 2	STIM2	1.19363	1	84.8	6.76	0	0	0.135866	1	0	0	0	0	0	0	0.338202	2	0.291847	2	0.177785	1	1	3	4
Q8TDC3	Serine/threonine-protein kinase BRSK1	BRSK1	6.2982	2	85	9.32	0	0	0.138714	1	0	0	0	0	0.14209	1	0.318536	1	0.457967	2	0	0	1	3	4
Q8IZF6	Adhesion G-protein coupled receptor G4	ADGRG4	0.227273	1	333.2	6.21	0	0	0.135866	1	0	0	0	0	0	0	0.159268	1	0.170076	1	0.717064	2	1	3	4
Q86Y46	Keratin, type II cytoskeletal 73	KRT73	12.7778	2	58.9	7.23	0.48198	2	0	0	0	0	0	0	0.140565	1	1.56819	3	0	0	0	0	1	2	3
Q14CN4	Keratin, type II cytoskeletal 72	KRT72	9.58904	1	55.8	6.89	0.48198	2	0	0	0	0	0	0	0.140565	1	1.40892	2	0	0	0	0	1	2	3
Q16630	Cleavage and polyadenylation specificity factor subunit 6	CPSF6	5.80762	2	59.2	7.15	0.434348	2	0	0	0	0	0	0	0.561577	1	0	0	0	0	0.35557	1	1	2	3
A0A087X097	Cadherin-23	CDH23	1.34168	2	369.3	4.67	0.410715	2	0	0	0	0	0	0	0.162322	1	0	0	0	0	0.180747	1	1	2	3
Q6IAA8	Ragulator complex protein LAMTOR1	LAMTOR1	18.0124	2	17.7	5.15	0.282591	1	0	0	0	0	0	0	0.162322	1	1.42397	4	0	0	0	0	1	2	3
Q06210	Glutamine--fructose-6-phosphate aminotransferase [isomerizing] 1	GFPT1	9.44206	4	78.8	7.11	0.282936	1	0	0	0	0	0	0	1.54858	3	0.159268	1	0	0	0	0	1	2	3
Q96L42	Potassium voltage-gated channel subfamily H member 8	KCNH8	10.1174	3	123.7	6.92	0.129232	1	0	0	0	0	0	0	0.14209	1	0.159268	1	0	0	0	0	1	2	3
Q96JI7	Spatacsin	SPG11	2.41506	3	278.7	5.97	0.282591	1	0	0	0	0	0	0	0.16052	1	0.157784	1	0	0	0	0	1	2	3
P42336	Phosphatidylinositol 4,5-bisphosphate 3-kinase catalytic subunit alpha isoform	PIK3CA	5.14981	2	124.2	7.23	0.282591	1	0	0	0	0	0	0	0.16052	1	0	0	0.147902	1	0	0	1	2	3
A0A0A0MRW5	Dynein regulatory complex subunit 6	FBXL13	6.00293	3	78.5	8.87	0.282936	1	0	0	0	0	0	0	0.16052	1	0	0	0	0	0.151451	1	1	2	3
O14939	Phospholipase D2	PLD2	0.750268	1	105.9	7.64	0.152558	1	0	0	0	0	0	0	0	0	0.159268	1	0.170076	1	0	0	1	2	3
Q8N442	Translation factor GUF1, mitochondrial	GUF1	1.79372	1	74.3	8.59	0.152558	1	0	0	0	0	0	0	0	0	0.159268	1	0	0	0.153493	1	1	2	3
Q12851	Mitogen-activated protein kinase kinase kinase kinase 2	MAP4K2	3.78049	2	91.5	6.34	0.164711	1	0	0	0	0	0	0	0	0	0.180418	1	0.144635	1	0	0	1	2	3
A0A1C7CYW8	Dynein heavy chain 10, axonemal	DNAH10	1.72109	3	521.6	5.8	0.164711	1	0	0	0	0	0	0	0	0	0.235579	1	0.144635	1	0	0	1	2	3
P49454	Centromere protein F	CENPF	0.995504	2	357.3	5.1	0.128124	1	0	0	0	0	0	0	0	0	0	0	0.16585	1	0.15397	1	1	2	3
Q96RL7	Vacuolar protein sorting-associated protein 13A	VPS13A	2.0794	3	360	6.33	0.128124	1	0	0	0	0	0	0	0	0	0	0	0.144635	1	0.15397	1	1	2	3
Q9BY76	Angiopoietin-related protein 4	ANGPTL4	8.12808	2	45.2	8.85	0	0	0	0	0.342634	2	0	0	0	0	0.47632	2	0	0	0.93804	3	1	2	3
A0A2R8YH03	Protein TASOR 2	TASOR2	4.08318	4	293.4	5.95	0	0	0	0	0.223644	1	0	0	0.140565	1	0	0	0.300854	2	0	0	1	2	3
Q03001	Dystonin	DST	0.647292	3	860.1	5.25	0	0	0	0	0.220976	1	0	0	0	0	0.182745	1	0	0	0.15397	1	1	2	3
A0A5F9ZH43	Xin actin-binding repeat-containing protein 2	XIRP2	1.53766	3	435.6	6.52	0	0	0	0	0.159328	1	0	0	0.16052	1	0.157784	1	0	0	0	0	1	2	3
P15813	Antigen-presenting glycoprotein CD1d	CD1D	20.2985	3	37.7	8.16	0	0	0	0	0.155269	1	0	0	0.140565	1	0.231032	1	0	0	0	0	1	2	3
Q9BYT8	Neurolysin, mitochondrial	NLN	8.23864	4	80.6	6.64	0	0	0	0	0	0	0.330995	2	0	0	0	0	0.143946	1	0.151451	1	1	2	3
Q15366	Poly(rC)-binding protein 2	PCBP2	13.1507	3	38.6	6.79	0	0	0	0	0	0	0.20901	1	1.26915	3	0	0	0.16585	1	0	0	1	2	3
Q9P265	Disco-interacting protein 2 homolog B	DIP2B	2.34772	2	171.4	8.09	0	0	0	0	0	0	0.20901	1	0.162322	1	0.180418	1	0	0	0	0	1	2	3
D6RER5	Septin-11	SEPTIN11	5.32407	1	49.8	6.68	0	0	0	0	0	0	0.167389	1	0.140565	1	0	0	0	0	0.180747	1	1	2	3
Q9UII4	E3 ISG15--protein ligase HERC5	HERC5	3.71094	2	116.8	7.65	0	0	0	0	0	0	0.167389	1	0.140565	1	0	0	0	0	0.15397	1	1	2	3
Q92599	Septin-8	SEPTIN8	4.55487	1	55.7	6.28	0	0	0	0	0	0	0.167389	1	0	0	0	0	0.144635	1	0.180747	1	1	2	3
A6NC48	ADP-ribosyl cyclase/cyclic ADP-ribose hydrolase 2	BST1	13.2132	2	37.5	7.97	0	0	0	0	0	0	0.163605	1	0	0	0	0	0.147902	1	0.303754	2	1	2	3
Q99487	Platelet-activating factor acetylhydrolase 2, cytoplasmic	PAFAH2	7.90816	2	44	6.89	0	0	0	0	0	0	0.163605	1	0.140394	1	0	0	0	0	0.15397	1	1	2	3
Q9P2F8	Sial-induced proliferation-associated 1-like protein 2	SIPA1L2	1.8583	2	190.3	6.77	0	0	0	0	0	0	0.155582	1	0	0	0	0	0.467664	3	0.153493	1	1	2	3
E7ESW6	WD repeat-containing protein 87	WDR87	2.64423	2	337.6	7.25	0	0	0	0	0	0	0.155582	1	0	0	0.318536	1	0	0	0.15397	1	1	2	3
A0A1B0GVU3	Regulator of G-protein-sialing 9	RGS9	6.82493	2	77	9.39	0	0	0	0	0	0	0.155582	1	0	0	0.180418	1	0	0	0.149784	1	1	2	3
A0A075B752	Annexin	ANXA8L1	11.5068	3	40.7	6.04	0	0	0	0	0	0	0.155113	1	0	0	0	0	0.340152	1	0.149784	1	1	2	3
P26639	Threonine--tRNA ligase 1, cytoplasmic	TARS1	4.426	3	83.4	6.67	0	0	0	0	0	0	0.155113	1	0	0	0	0	0.144635	1	0.15397	1	1	2	3
O43175	D-3-phosphoglycerate dehydrogenase	PHGDH	13.1332	4	56.6	6.71	0	0	0.162915	1	0	0	0	0	0.14209	1	0	0	1.71259	4	0	0	1	2	3
P25705	ATP synthase subunit alpha, mitochondrial	ATP5F1A	13.2007	5	59.7	9.13	0	0	0.132296	1	0	0	0	0	0	0	0.46661	2	0	0	1.97231	2	1	2	3
P54136	Arginine--tRNA ligase, cytoplasmic	RARS1	8.0303	4	75.3	6.68	0	0	0.132296	1	0	0	0	0	0.565139	3	0	0	0.170076	1	0	0	1	2	3
Q15365	Poly(rC)-binding protein 1	PCBP1	8.98876	2	37.5	7.09	0	0	0.138714	1	0	0	0	0	0.423049	3	0	0	0.16585	1	0	0	1	2	3
A0A0C4DFN2	Glucokinase (Hexokinase 4) regulator	GCKR	2.56	1	68.7	6.7	0	0	0.162915	1	0	0	0	0	0	0	0.624394	3	0.143946	1	0	0	1	2	3
Q13085	Acetyl-CoA carboxylase 1	ACACA	2.9838	3	265.4	6.37	0	0	0.132296	1	0	0	0	0	0	0	0.182745	1	0	0	0.456395	2	1	2	3
Q6P2I3	Fumarylacetoacetate hydrolase domain-containing protein 2B	FAHD2B	2.2293	1	34.6	7.75	0	0	0.159164	1	0	0	0	0	0	0	0	0	0.147902	1	0.483649	2	1	2	3
Q86X10	Ral GTPase-activating protein subunit beta	RALGAPB	0.60241	1	166.7	6.79	0	0	0.138714	1	0	0	0	0	0.14209	1	0.317052	2	0	0	0	0	1	2	3
Q9NTI5	Sister chromatid cohesion protein PDS5 homolog B	PDS5B	2.4188	2	164.6	8.47	0	0	0.322079	2	0	0	0	0	0.14209	1	0	0	0	0	0.149784	1	1	2	3
Q702N8	Xin actin-binding repeat-containing protein 1	XIRP1	4.28649	4	198.4	6.15	0	0	0.138714	1	0	0	0	0	0	0	0.159268	1	0.300854	2	0	0	1	2	3
A6NHR9	Structural maintenance of chromosomes flexible hinge domain-containing protein 1	SMCHD1	5.13716	4	226.2	7.3	0	0	0.135866	1	0	0	0	0	0	0	0.157784	1	0.314711	2	0	0	1	2	3
Q6T4R5	Nance-Horan syndrome protein	NHS	3.51302	2	179	6.86	0	0	0.138714	1	0	0	0	0	0.28113	1	0	0	0	0	0.153493	1	1	2	3
P06576	ATP synthase subunit beta, mitochondrial	ATP5F1B	13.2325	4	56.5	5.4	0	0	0.162915	1	0	0	0	0	0	0	0.231032	1	0	0	0.299569	1	1	2	3
Q8N0V4	Leucine-rich repeat LGI family member 2	LGI2	3.11927	2	62.3	6.93	0	0	0.138714	1	0	0	0	0	0.162322	1	0.182745	1	0	0	0	0	1	2	3
Q8NDG6	ATP-dependent RNA helicase TDRD9	TDRD9	6.8741	3	155.6	7.05	0	0	0.132296	1	0	0	0	0	0.162322	1	0	0	0	0	0.149784	1	1	2	3
Q14692	Ribosome biogenesis protein BMS1 homolog	BMS1	2.18409	2	145.7	6.44	0	0	0.159164	1	0	0	0	0	0	0	0.157784	1	0.16585	1	0	0	1	2	3
Q9C0G6	Dynein heavy chain 6, axonemal	DNAH6	0.986051	3	475.7	6	0	0	0.132296	1	0	0	0	0	0	0	0.157784	1	0	0	0.151451	1	1	2	3
Q12955	Ankyrin-3	ANK3	1.55358	3	480.1	6.49	0	0	0.135508	1	0	0	0	0	0	0	0.157784	1	0	0	0.153493	1	1	2	3
A0A087WVP4	Smoothelin	SMTN	2.05973	1	104.8	8.73	0	0	0.162915	1	0	0	0	0	0	0	0.180418	1	0.152952	1	0	0	1	2	3
Q16531	DNA damage-binding protein 1	DDB1	5.52632	3	126.9	5.26	0	0	0.132296	1	0	0	0	0	0	0	0	0	0.170076	1	0.177785	1	1	2	3
Q07954	Prolow-density lipoprotein receptor-related protein 1	LRP1	2.00264	3	504.3	5.39	0	0	0.135866	1	0	0	0	0	0	0	0	0	0.152952	1	0.151451	1	1	2	3
O94823	Probable phospholipid-transporting ATPase VB	ATP10B	4.17522	3	165.3	6.89	0.317269	2	0	0	0	0	0	0	0	0	0.415997	2	0	0	0	0	1	1	2
Q96P70	Importin-9	IPO9	2.68972	1	115.9	4.81	0.317269	2	0	0	0	0	0	0	0.14209	1	0	0	0	0	0	0	1	1	2
P61289	Proteasome activator complex subunit 3	PSME3	18.1102	3	29.5	5.95	0.128124	1	0	0	0	0	0	0	0	0	1.10894	2	0	0	0	0	1	1	2
O14980	Exportin-1	XPO1	5.88235	3	123.3	6.06	0.152558	1	0	0	0	0	0	0	0.705362	2	0	0	0	0	0	0	1	1	2
P39060	Collagen alpha-1(XVIII) chain	COL18A1	4.16192	4	178.1	6.01	0.129232	1	0	0	0	0	0	0	0	0	1.1688	2	0	0	0	0	1	1	2
P46013	Proliferation marker protein Ki-67	MKI67	0.798526	2	358.5	9.45	0.128124	1	0	0	0	0	0	0	0.282655	2	0	0	0	0	0	0	1	1	2
Q5VT06	Centrosome-associated protein 350	CEP350	1.34745	2	350.7	6.33	0.128124	1	0	0	0	0	0	0	0	0	0	0	0	0	0.304944	2	1	1	2
Q8IV08	5'-3' exonuclease PLD3	PLD3	10	2	54.7	6.47	0.152558	1	0	0	0	0	0	0	0	0	0.360837	1	0	0	0	0	1	1	2
P12270	Nucleoprotein TPR	TPR	1.14262	2	267.1	5.02	0.152558	1	0	0	0	0	0	0	0.14209	1	0	0	0	0	0	0	1	1	2
Q9BZ76	Contactin-associated protein-like 3	CNTNAP3	4.65839	1	140.6	7.78	0.282936	1	0	0	0	0	0	0	0.14209	1	0	0	0	0	0	0	1	1	2
Q13515	Phakinin	BFSP2	6.74699	2	45.9	5.55	0.128124	1	0	0	0	0	0	0	0.14209	1	0	0	0	0	0	0	1	1	2
P49411	Elongation factor Tu, mitochondrial	TUFM	9.73451	2	49.5	7.61	0.164711	1	0	0	0	0	0	0	0.140565	1	0	0	0	0	0	0	1	1	2
Q13492	Phosphatidylinositol-binding clathrin assembly protein	PICALM	6.44172	2	70.7	7.9	0.152558	1	0	0	0	0	0	0	0.140565	1	0	0	0	0	0	0	1	1	2
Q9NPG2	Neuroglobin	NGB	15.894	2	16.9	5.54	0.152558	1	0	0	0	0	0	0	0.140565	1	0	0	0	0	0	0	1	1	2
Q8IZF0	Sodium leak channel non-selective protein	NALCN	2.07135	2	200.2	8.68	0.128124	1	0	0	0	0	0	0	0.140565	1	0	0	0	0	0	0	1	1	2
A0A2R8Y4T1	Tensin-1	TNS1	3.65591	2	199.4	8.34	0.129232	1	0	0	0	0	0	0	0.140565	1	0	0	0	0	0	0	1	1	2
P58170	Olfactory receptor 1D5	OR1D5	7.37179	1	35.4	8.44	0.128124	1	0	0	0	0	0	0	0.162322	1	0	0	0	0	0	0	1	1	2
O43809	Cleavage and polyadenylation specificity factor subunit 5	NUDT21	12.7753	1	26.2	8.82	0.152558	1	0	0	0	0	0	0	0.140394	1	0	0	0	0	0	0	1	1	2
Q8TEP8	Centrosomal protein of 192 kDa	CEP192	0.906583	2	278.9	5.48	0.164711	1	0	0	0	0	0	0	0.140394	1	0	0	0	0	0	0	1	1	2
Q96DY2	Dynein regulatory complex protein 10	IQCD	8.46325	2	52.3	9.25	0.282591	1	0	0	0	0	0	0	0.140394	1	0	0	0	0	0	0	1	1	2
Q14118	Dystroglycan	DAG1	2.68156	2	97.4	8.56	0.128124	1	0	0	0	0	0	0	0.140394	1	0	0	0	0	0	0	1	1	2
Q8IW52	SLIT and NTRK-like protein 4	SLITRK4	2.15054	1	94.3	7.8	0.129232	1	0	0	0	0	0	0	0.140394	1	0	0	0	0	0	0	1	1	2
A0A0G2JNF4	Killer cell immunoglobulin-like receptor, two Ig domains pseudogene 1	KIR2DP1	17.4785	2	38.6	7.08	0.129232	1	0	0	0	0	0	0	0.140394	1	0	0	0	0	0	0	1	1	2
Q12766	HMG domain-containing protein 3	HMGXB3	4.42133	2	168.2	8.05	0.129232	1	0	0	0	0	0	0	0.140394	1	0	0	0	0	0	0	1	1	2
B2RXH4	BTB/POZ domain-containing protein 18	BTBD18	7.44382	2	77.9	5	0.129232	1	0	0	0	0	0	0	0	0	0.180418	1	0	0	0	0	1	1	2
S4R3U7	Zinc finger SWIM domain-containing protein 8 (Fragment)	ZSWIM8	3.00325	2	129.5	6.44	0.164711	1	0	0	0	0	0	0	0	0	0.182745	1	0	0	0	0	1	1	2
A0A3F2YNY5	Small conductance calcium-activated potassium channel protein 2	KCNN2	2.10035	1	93.6	9.28	0.128124	1	0	0	0	0	0	0	0	0	0.182745	1	0	0	0	0	1	1	2
Q8WZA1	Protein O-linked-mannose beta-1,2-N-acetylglucosaminyltransferase 1	POMGNT1	11.5152	2	75.2	6.83	0.129232	1	0	0	0	0	0	0	0	0	0.182745	1	0	0	0	0	1	1	2
Q6UWX4	HHIP-like protein 2	HHIPL2	4.83425	1	80.7	9.01	0.164711	1	0	0	0	0	0	0	0	0	0.231032	1	0	0	0	0	1	1	2
E7ETV6	SRSF protein kinase 3	SRPK3	3.47003	2	69.2	7.23	0.152558	1	0	0	0	0	0	0	0	0	0.235579	1	0	0	0	0	1	1	2
O15021	Microtubule-associated serine/threonine-protein kinase 4	MAST4	1.44872	2	283.9	8.62	0.128124	1	0	0	0	0	0	0	0	0	0.235579	1	0	0	0	0	1	1	2
Q9H7E2	Tudor domain-containing protein 3	TDRD3	6.14439	2	73.1	9.23	0.128124	1	0	0	0	0	0	0	0	0	0	0	0.170076	1	0	0	1	1	2
Q96PN6	Adenylate cyclase type 10	ADCY10	0.993789	2	187	7.31	0.282936	1	0	0	0	0	0	0	0	0	0	0	0.147902	1	0	0	1	1	2
Q86W28	NACHT, LRR and PYD domains-containing protein 8	NLRP8	1.14504	1	119.4	7.96	0.152558	1	0	0	0	0	0	0	0	0	0	0	0.147902	1	0	0	1	1	2
Q03164	Histone-lysine N-methyltransferase 2A	KMT2A	0.755858	2	431.5	9.09	0.128124	1	0	0	0	0	0	0	0	0	0	0	0.147902	1	0	0	1	1	2
Q06265	Exosome complex component RRP45	EXOSC9	10.2506	2	48.9	5.29	0.164711	1	0	0	0	0	0	0	0	0	0	0	0.152952	1	0	0	1	1	2
Q5THJ4	Vacuolar protein sorting-associated protein 13D	VPS13D	0.752051	2	491.6	6.58	0.282936	1	0	0	0	0	0	0	0	0	0	0	0.152952	1	0	0	1	1	2
P15822	Zinc finger protein 40	HIVEP1	1.50846	2	296.7	7.84	0.164711	1	0	0	0	0	0	0	0	0	0	0	0.143946	1	0	0	1	1	2
Q86U70	LIM domain-binding protein 1	LDB1	14.5985	2	46.5	6.96	0.128124	1	0	0	0	0	0	0	0	0	0	0	0.143946	1	0	0	1	1	2
Q8N1W2	Zinc finger protein 710	ZNF710	5.57229	2	74.4	6.8	0.128124	1	0	0	0	0	0	0	0	0	0	0	0.144635	1	0	0	1	1	2
Q9Y6L7	Tolloid-like protein 2	TLL2	3.5468	2	113.5	5.94	0.129232	1	0	0	0	0	0	0	0	0	0	0	0.144635	1	0	0	1	1	2
Q6PD74	Alpha- and gamma-adaptin-binding protein p34	AAGAB	15.873	1	34.6	4.64	0.129232	1	0	0	0	0	0	0	0	0	0	0	0.144635	1	0	0	1	1	2
Q6ZPD9	Probable C-mannosyltransferase DPY19L3	DPY19L3	4.18994	1	83.1	8.72	0.129232	1	0	0	0	0	0	0	0	0	0	0	0.144635	1	0	0	1	1	2
O75426	F-box only protein 24	FBXO24	8.7931	2	64.8	8.69	0.129232	1	0	0	0	0	0	0	0	0	0	0	0	0	0.180747	1	1	1	2
H7BXG6	Zinc finger protein 541 (Fragment)	ZNF541	2.94551	2	73.4	9.39	0.164711	1	0	0	0	0	0	0	0	0	0	0	0	0	0.151451	1	1	1	2
Q13616	Cullin-1	CUL1	4.12371	2	89.6	8	0.152558	1	0	0	0	0	0	0	0	0	0	0	0	0	0.151451	1	1	1	2
Q8N0X7	Spartin	SPART	9.15916	2	72.8	5.91	0.282936	1	0	0	0	0	0	0	0	0	0	0	0	0	0.151451	1	1	1	2
H0Y9C6	Acyl-CoA dehydrogenase family member 11 (Fragment)	ACAD11	10.9677	1	17.2	6.4	0.129232	1	0	0	0	0	0	0	0	0	0	0	0	0	0.151451	1	1	1	2
J3QS41	Probable helicase with zinc finger domain	HELZ	2.26454	2	218.9	7.42	0.152558	1	0	0	0	0	0	0	0	0	0	0	0	0	0.153493	1	1	1	2
A0A0C4DGV4	Hepatitis B virus x interacting protein	LAMTOR5	39.3064	2	18.1	5.5	0.129232	1	0	0	0	0	0	0	0	0	0	0	0	0	0.149784	1	1	1	2
Q6PL18	ATPase family AAA domain-containing protein 2	ATAD2	3.45324	2	158.5	6.32	0.164711	1	0	0	0	0	0	0	0	0	0	0	0	0	0.149784	1	1	1	2
R4GMQ1	Lysine-specific histone demethylase	KDM1A	5.59441	2	93.5	6.51	0.164711	1	0	0	0	0	0	0	0	0	0	0	0	0	0.149784	1	1	1	2
Q96NU0	Contactin-associated protein-like 3B	CNTNAP3B	2.87267	1	140.3	7.4	0.282936	1	0	0	0	0	0	0	0	0	0	0	0	0	0.15397	1	1	1	2
A0A494C120	Zinc finger matrin-type protein 3	ZMAT3	14.8825	2	42.7	9.17	0.128124	1	0	0	0	0	0	0	0	0	0	0	0	0	0.15397	1	1	1	2
P08575	Receptor-type tyrosine-protein phosphatase C	PTPRC	1.53139	2	147.4	6.15	0	0	0	0	0.382972	2	0	0	0.162322	1	0	0	0	0	0	0	1	1	2
Q8NEK5	Zinc finger protein 548	ZNF548	5.81614	2	62.7	8.03	0	0	0	0	0.344162	2	0	0	0.16052	1	0	0	0	0	0	0	1	1	2
P31327	Carbamoyl-phosphate synthase [ammonia], mitochondrial	CPS1	2.6	2	164.8	6.74	0	0	0	0	0.318656	1	0	0	0	0	0.182745	1	0	0	0	0	1	1	2
P51589	Cytochrome P450 2J2	CYP2J2	9.76096	2	57.6	8.6	0	0	0	0	0.223644	1	0	0	0	0	0	0	0	0	0.327569	2	1	1	2
O43747	AP-1 complex subunit gamma-1	AP1G1	2.43309	2	91.3	6.8	0	0	0	0	0.223644	1	0	0	0.14209	1	0	0	0	0	0	0	1	1	2
P00540	Proto-oncogene serine/threonine-protein kinase mos	MOS	2.60116	1	37.8	8.91	0	0	0	0	0.223644	1	0	0	0.140394	1	0	0	0	0	0	0	1	1	2
Q9HAU0	Pleckstrin homology domain-containing family A member 5	PLEKHA5	3.58423	1	127.4	7.53	0	0	0	0	0.223644	1	0	0	0	0	0	0	0.170076	1	0	0	1	1	2
A0A590UJA9	Transmembrane and ubiquitin-like domain-containing protein 1	TMUB1	4.08719	1	37.3	9.54	0	0	0	0	0.220976	1	0	0	0.140565	1	0	0	0	0	0	0	1	1	2
A0A087X009	Histo-blood group ABO system transferase	ABO	4.55764	2	42.9	9.2	0	0	0	0	0.220976	1	0	0	0	0	0.157784	1	0	0	0	0	1	1	2
Q9P2E2	Kinesin-like protein KIF17	KIF17	5.8309	2	115	5.5	0	0	0	0	0.220976	1	0	0	0	0	0	0	0.144635	1	0	0	1	1	2
Q5VT25	Serine/threonine-protein kinase MRCK alpha	CDC42BPA	1.27021	2	197.2	6.58	0	0	0	0	0.188893	1	0	0	0	0	0	0	0.288581	2	0	0	1	1	2
O95996	Adenomatous polyposis coli protein 2	APC2	0.390795	1	243.8	8.82	0	0	0	0	0.188893	1	0	0	0	0	0.471157	1	0	0	0	0	1	1	2
Q7Z745	Maestro heat-like repeat-containing protein family member 2B	MROH2B	4.16404	2	180.7	6.28	0	0	0	0	0.188893	1	0	0	0	0	0.159268	1	0	0	0	0	1	1	2
Q9NR97	Toll-like receptor 8	TLR8	3.65034	2	119.8	6.65	0	0	0	0	0.188893	1	0	0	0	0	0	0	0.152952	1	0	0	1	1	2
Q8IWR0	Zinc finger CCCH domain-containing protein 7A	ZC3H7A	4.32544	2	110.5	7.3	0	0	0	0	0.188893	1	0	0	0	0	0	0	0	0	0.151451	1	1	1	2
Q9BYX4	Interferon-induced helicase C domain-containing protein 1	IFIH1	4.68293	2	116.6	5.52	0	0	0	0	0.188893	1	0	0	0	0	0	0	0	0	0.151451	1	1	1	2
Q6I9Y2	THO complex subunit 7 homolog	THOC7	11.7647	2	23.7	5.67	0	0	0	0	0.187365	1	0	0	0.140394	1	0	0	0	0	0	0	1	1	2
Q9NZJ4	Sacsin	SACS	0.524132	2	520.8	7.05	0	0	0	0	0.187365	1	0	0	0	0	0.157784	1	0	0	0	0	1	1	2
B5MDU6	Lipid droplet-associated hydrolase	LDAH	13.7838	2	42.6	6.93	0	0	0	0	0.187365	1	0	0	0	0	0	0	0	0	0.177785	1	1	1	2
O75578	Integrin alpha-10	ITGA10	2.485	2	127.5	6.68	0	0	0	0	0.187365	1	0	0	0	0	0	0	0	0	0.180747	1	1	1	2
G5E9Q7	Isocitrate dehydrogenase [NAD] subunit, mitochondrial	IDH3G	15.2174	1	35.4	8.51	0	0	0	0	0.187365	1	0	0	0	0	0	0	0	0	0.151451	1	1	1	2
P51553	Isocitrate dehydrogenase [NAD] subunit gamma, mitochondrial	IDH3G	12.4682	1	42.8	8.5	0	0	0	0	0.187365	1	0	0	0	0	0	0	0	0	0.151451	1	1	1	2
Q8NFQ8	Torsin-1A-interacting protein 2	TOR1AIP2	8.93617	2	51.2	4.96	0	0	0	0	0.187365	1	0	0	0	0	0	0	0	0	0.15397	1	1	1	2
H0YBK2	Protocadherin Fat 2 (Fragment)	FAT2	3.92157	1	122.3	5.82	0	0	0	0	0.159328	1	0	0	0.140565	1	0	0	0	0	0	0	1	1	2
Q9UL16	Cilia- and flagella-associated protein 45	CFAP45	1.45191	1	65.7	8.9	0	0	0	0	0.159328	1	0	0	0.16052	1	0	0	0	0	0	0	1	1	2
Q9HBH9	MAP kinase-interacting serine/threonine-protein kinase 2	MKNK2	12.6882	2	51.8	6.19	0	0	0	0	0.159328	1	0	0	0	0	0.182745	1	0	0	0	0	1	1	2
P42704	Leucine-rich PPR motif-containing protein, mitochondrial	LRPPRC	2.94118	2	157.8	6.13	0	0	0	0	0.159328	1	0	0	0	0	0	0	0.147902	1	0	0	1	1	2
P00439	Phenylalanine-4-hydroxylase	PAH	2.21239	1	51.8	6.6	0	0	0	0	0.159328	1	0	0	0	0	0	0	0	0	0.177785	1	1	1	2
Q641Q2	WASH complex subunit 2A	WASHC2A	3.13199	2	147.1	4.81	0	0	0	0	0.159328	1	0	0	0	0	0	0	0	0	0.180747	1	1	1	2
Q9Y574	Ankyrin repeat and SOCS box protein 4	ASB4	2.58216	2	48.2	7.64	0	0	0	0	0.159328	1	0	0	0	0	0	0	0	0	0.149784	1	1	1	2
H7BZC5	Exportin-1 (Fragment)	XPO1	29.1667	1	8.7	7.34	0	0	0	0	0.155269	1	0	0	0.424574	2	0	0	0	0	0	0	1	1	2
Q8NDH2	Coiled-coil domain-containing protein 168	CCDC168	1.54976	2	277.8	9.31	0	0	0	0	0.155269	1	0	0	0.140565	1	0	0	0	0	0	0	1	1	2
Q96G01	Protein bicaudal D homolog 1	BICD1	2.87179	1	110.7	5.81	0	0	0	0	0.155269	1	0	0	0.162322	1	0	0	0	0	0	0	1	1	2
A6NC86	phospholipase A2 inhibitor and Ly6/PLAUR domain-containing protein	PINLYP	28.4314	1	21.9	7.99	0	0	0	0	0.155269	1	0	0	0.16052	1	0	0	0	0	0	0	1	1	2
A6NGQ3	Obscurin	OBSCN	0.706041	2	972.4	5.99	0	0	0	0	0.155269	1	0	0	0.140394	1	0	0	0	0	0	0	1	1	2
I3L184	Vacuolar protein sorting-associated protein 53 homolog (Fragment)	VPS53	6.75105	1	27.1	8.82	0	0	0	0	0.155269	1	0	0	0	0	0	0	0.147902	1	0	0	1	1	2
Q9NR99	Matrix-remodeling-associated protein 5	MXRA5	1.1669	2	312	8.32	0	0	0	0	0.155269	1	0	0	0	0	0	0	0	0	0.149784	1	1	1	2
Q7Z5K2	Wings apart-like protein homolog	WAPL	5.12605	2	132.9	5.44	0	0	0	0	0.155269	1	0	0	0	0	0	0	0	0	0.15397	1	1	1	2
A0A087X1N7	Nebulin	NEB	0.665888	3	990.2	9.01	0	0	0	0	0	0	0.374615	2	0	0	0	0	0.309796	2	0	0	1	1	2
O95757	Heat shock 70 kDa protein 4L	HSPA4L	8.82002	3	94.5	5.88	0	0	0	0	0	0	0.322502	2	0	0	0.235579	1	0	0	0	0	1	1	2
Q6NSI4	RPA-related protein RADX	RADX	1.9883	1	97.5	8.41	0	0	0	0	0	0	0.318718	2	0	0	0	0	0.152952	1	0	0	1	1	2
Q9BRK5	45 kDa calcium-binding protein	SDF4	7.73481	1	41.8	4.86	0	0	0	0	0	0	0.311163	1	0.280959	2	0	0	0	0	0	0	1	1	2
Q8WWZ4	ATP-binding cassette sub-family A member 10	ABCA10	2.39793	2	175.7	6.65	0	0	0	0	0	0	0.311163	1	0.16052	1	0	0	0	0	0	0	1	1	2
O95714	E3 ubiquitin-protein ligase HERC2	HERC2	0.97228	2	526.9	6.28	0	0	0	0	0	0	0.310694	2	0.140394	1	0	0	0	0	0	0	1	1	2
Q9HC16	DNA dC->dU-editing enzyme APOBEC-3G	APOBEC3G	8.33333	2	46.4	8	0	0	0	0	0	0	0.310694	2	0	0	0	0	0.16585	1	0	0	1	1	2
Q7Z3T1	Olfactory receptor 2W3	OR2W3	14.0127	2	34.8	8.6	0	0	0	0	0	0	0.21101	1	0.14209	1	0	0	0	0	0	0	1	1	2
Q99973	Telomerase protein component 1	TEP1	1.82718	2	290.3	7.97	0	0	0	0	0	0	0.21101	1	0.140565	1	0	0	0	0	0	0	1	1	2
Q6MZM0	Ferroxidase HEPHL1	HEPHL1	4.83175	2	131.5	6.74	0	0	0	0	0	0	0.21101	1	0	0	0.159268	1	0	0	0	0	1	1	2
Q9Y3P9	Rab GTPase-activating protein 1	RABGAP1	2.99345	2	121.7	5.25	0	0	0	0	0	0	0.21101	1	0	0	0	0	0	0	0.151451	1	1	1	2
A0A087WW40	Endophilin-B1	SH3GLB1	6.59898	2	44.2	6.44	0	0	0	0	0	0	0.21101	1	0	0	0	0	0	0	0.151451	1	1	1	2
P54277	PMS1 protein homolog 1	PMS1	7.18884	2	105.8	6.67	0	0	0	0	0	0	0.21101	1	0	0	0	0	0	0	0.153493	1	1	1	2
E5RG17	Putative deoxyribonuclease TATDN1 (Fragment)	TATDN1	11.8012	1	36.4	7.65	0	0	0	0	0	0	0.21101	1	0	0	0	0	0	0	0.149784	1	1	1	2
Q6JEL2	Kelch-like protein 10	KLHL10	6.74342	2	68.9	5.68	0	0	0	0	0	0	0.21101	1	0	0	0	0	0	0	0.149784	1	1	1	2
A8K8P3	Protein SFI1 homolog	SFI1	2.33494	2	147.6	10.81	0	0	0	0	0	0	0.20901	1	0	0	0	0	0.340152	1	0	0	1	1	2
Q9NZV7	Zinc finger imprinted 2	ZIM2	5.88235	2	61.1	6.77	0	0	0	0	0	0	0.20901	1	0	0	0.235579	1	0	0	0	0	1	1	2
Q96MT7	Cilia- and flagella-associated protein 44	CFAP44	1.18662	2	213.7	5.39	0	0	0	0	0	0	0.20901	1	0	0	0	0	0.170076	1	0	0	1	1	2
E9PGK7	Transient receptor potential cation channel subfamily M member 2	TRPM2	2.89762	2	176.4	7.74	0	0	0	0	0	0	0.167389	1	0.282484	2	0	0	0	0	0	0	1	1	2
Q02224	Centromere-associated protein E	CENPE	0.851536	2	316.2	5.64	0	0	0	0	0	0	0.167389	1	0.14209	1	0	0	0	0	0	0	1	1	2
Q6ZRS2	Helicase SRCAP	SRCAP	1.45511	2	343.3	5.96	0	0	0	0	0	0	0.167389	1	0	0	0.182745	1	0	0	0	0	1	1	2
A0A0A0MRC8	Potassium voltage-gated channel subfamily KQT member 5	KCNQ5	3.47003	2	104.5	9.58	0	0	0	0	0	0	0.167389	1	0	0	0.235579	1	0	0	0	0	1	1	2
O75925	E3 SUMO-protein ligase PIAS1	PIAS1	9.83103	2	71.8	7.3	0	0	0	0	0	0	0.167389	1	0	0	0	0	0.170076	1	0	0	1	1	2
Q9UKA1	F-box/LRR-repeat protein 5	FBXL5	1.01302	1	78.5	5.5	0	0	0	0	0	0	0.167389	1	0	0	0	0	0.170076	1	0	0	1	1	2
A0A0G2JNH7	Ephrin type-B receptor 6	EPHB6	5.08806	2	110.7	6.65	0	0	0	0	0	0	0.167389	1	0	0	0	0	0.170076	1	0	0	1	1	2
O15067	Phosphoribosylformylglycinamidine synthase	PFAS	3.73692	2	144.6	5.76	0	0	0	0	0	0	0.167389	1	0	0	0	0	0.147902	1	0	0	1	1	2
Q56P42	Pyrin domain-containing protein 2	PYDC2	38.1443	2	10.8	5.36	0	0	0	0	0	0	0.167389	1	0	0	0	0	0.143946	1	0	0	1	1	2
A0A087WYX6	Disrupted in schizophrenia 1 protein	DISC1	12.4317	2	79.7	6.84	0	0	0	0	0	0	0.167389	1	0	0	0	0	0.143946	1	0	0	1	1	2
O76094	Sial recoition particle subunit SRP72	SRP72	5.36513	2	74.6	9.26	0	0	0	0	0	0	0.163605	1	0.140565	1	0	0	0	0	0	0	1	1	2
Q8N1K5	Protein THEMIS	THEMIS	9.20437	2	73.4	5.9	0	0	0	0	0	0	0.163605	1	0.140565	1	0	0	0	0	0	0	1	1	2
A0A0J9YXC7	LIM and senescent cell antigen-like-containing domain protein	LIMS4	5.27638	1	45.7	7.88	0	0	0	0	0	0	0.163605	1	0.16052	1	0	0	0	0	0	0	1	1	2
Q12893	Transmembrane protein 115	TMEM115	15.9544	2	38.2	8.16	0	0	0	0	0	0	0.163605	1	0	0	0.182745	1	0	0	0	0	1	1	2
P18858	DNA ligase 1	LIG1	5.4407	2	101.7	5.62	0	0	0	0	0	0	0.163605	1	0	0	0	0	0.144635	1	0	0	1	1	2
K7EKI0	Envoplakin	EVPL	3.11436	2	233.7	7.25	0	0	0	0	0	0	0.163605	1	0	0	0	0	0	0	0.149784	1	1	1	2
P29375	Lysine-specific demethylase 5A	KDM5A	1.00592	1	192	6.49	0	0	0	0	0	0	0.163605	1	0	0	0	0	0	0	0.149784	1	1	1	2
A0A087X255	E3 ubiquitin-protein ligase Midline-1	MID1	8.33333	2	61.7	7.68	0	0	0	0	0	0	0.163605	1	0	0	0	0	0	0	0.15397	1	1	1	2
Q5VT66	Mitochondrial amidoxime-reducing component 1	MTARC1	8.30861	2	37.5	8.88	0	0	0	0	0	0	0.155582	1	0.14209	1	0	0	0	0	0	0	1	1	2
Q5HYK3	2-methoxy-6-polyprenyl-1,4-benzoquinol methylase, mitochondrial	COQ5	13.4557	2	37.1	6.95	0	0	0	0	0	0	0.155582	1	0.140565	1	0	0	0	0	0	0	1	1	2
Q9Y2X7	ARF GTPase-activating protein GIT1	GIT1	4.86202	2	84.3	6.8	0	0	0	0	0	0	0.155582	1	0.16052	1	0	0	0	0	0	0	1	1	2
A6NKB5	Pecanex-like protein 2	PCNX2	2.10576	2	237.1	6.76	0	0	0	0	0	0	0.155582	1	0	0	0.159268	1	0	0	0	0	1	1	2
O14718	Visual pigment-like receptor peropsin	RRH	2.96736	1	37.4	8.48	0	0	0	0	0	0	0.155582	1	0	0	0.180418	1	0	0	0	0	1	1	2
Q14790	Caspase-8	CASP8	5.84551	2	55.4	5.1	0	0	0	0	0	0	0.155582	1	0	0	0	0	0.170076	1	0	0	1	1	2
O75486	Transcription initiation protein SPT3 homolog	SUPT3H	16.0883	2	35.8	6.87	0	0	0	0	0	0	0.155582	1	0	0	0	0	0.147902	1	0	0	1	1	2
Q2TAZ0	Autophagy-related protein 2 homolog A	ATG2A	2.42518	2	212.7	5.88	0	0	0	0	0	0	0.155582	1	0	0	0	0	0	0	0.149784	1	1	1	2
Q13936	Voltage-dependent L-type calcium channel subunit alpha-1C	CACNA1C	3.73706	2	248.8	6.76	0	0	0	0	0	0	0.155113	1	0.16052	1	0	0	0	0	0	0	1	1	2
Q9P2G1	Ankyrin repeat and IBR domain-containing protein 1	ANKIB1	4.22406	2	121.9	5.11	0	0	0	0	0	0	0.155113	1	0	0	0.159268	1	0	0	0	0	1	1	2
Q8WXI7	Mucin-16	MUC16	0.21369	2	1518.2	5.26	0	0	0	0	0	0	0.155113	1	0	0	0.235579	1	0	0	0	0	1	1	2
Q8TDZ2	[F-actin]-monooxygenase MICAL1	MICAL1	3.46767	2	117.8	6.4	0	0	0	0	0	0	0.155113	1	0	0	0	0	0.16585	1	0	0	1	1	2
Q8NBJ5	Procollagen galactosyltransferase 1	COLGALT1	4.01929	2	71.6	7.31	0	0	0	0	0	0	0.155113	1	0	0	0	0	0	0	0.151451	1	1	1	2
P52209	6-phosphogluconate dehydrogenase, decarboxylating	PGD	18.4265	2	53.1	7.23	0	0	1.07265	2	0	0	0	0	0	0	0	0	0.725064	3	0	0	1	1	2
Q99584	Protein S100-A13	S100A13	27.551	2	11.5	6.16	0	0	0.268161	2	0	0	0	0	0	0	0	0	0	0	0.758959	3	1	1	2
K7EM49	6-phosphogluconate dehydrogenase, decarboxylating (Fragment)	PGD	44.3902	1	22.2	6.39	0	0	0.132296	1	0	0	0	0	0	0	0	0	0.725064	3	0	0	1	1	2
O60292	Sial-induced proliferation-associated 1-like protein 3	SIPA1L3	2.18978	2	194.5	8.32	0	0	0.271374	2	0	0	0	0	0	0	0.231032	1	0	0	0	0	1	1	2
Q96T58	Msx2-interacting protein	SPEN	1.52838	3	402	7.64	0	0	0.135508	1	0	0	0	0	0	0	0	0	0.292537	2	0	0	1	1	2
Q92918	Mitogen-activated protein kinase kinase kinase kinase 1	MAP4K1	1.44058	1	91.2	8.34	0	0	0.297878	2	0	0	0	0	0	0	0	0	0.147902	1	0	0	1	1	2
P16591	Tyrosine-protein kinase Fer	FER	3.16302	1	94.6	7.14	0	0	0.267804	2	0	0	0	0	0	0	0	0	0	0	0.177785	1	1	1	2
Q9Y6J8	Serine/threonine/tyrosine-interacting-like protein 1	STYXL1	14.377	2	35.8	6.14	0	0	0.268161	2	0	0	0	0	0	0	0	0	0	0	0.151451	1	1	1	2
Q9HBR0	Putative sodium-coupled neutral amino acid transporter 10	SLC38A10	0.983021	1	119.7	5.73	0	0	0.138714	1	0	0	0	0	0	0	0	0	0	0	0.303754	2	1	1	2
Q92736	Ryanodine receptor 2	RYR2	1.38917	3	564.2	6.07	0	0	0.135508	1	0	0	0	0	0	0	0.471157	1	0	0	0	0	1	1	2
Q9UFH2	Dynein heavy chain 17, axonemal	DNAH17	0.941282	2	509	5.72	0	0	0.132296	1	0	0	0	0	0.14209	1	0	0	0	0	0	0	1	1	2
O14744	Protein arginine N-methyltransferase 5	PRMT5	8.94819	2	72.6	6.29	0	0	0.159164	1	0	0	0	0	0.140565	1	0	0	0	0	0	0	1	1	2
P19021	Peptidyl-glycine alpha-amidating monooxygenase	PAM	6.37205	2	108.3	6.42	0	0	0.138714	1	0	0	0	0	0.140565	1	0	0	0	0	0	0	1	1	2
Q9Y4D1	Disheveled-associated activator of morphogenesis 1	DAAM1	2.96846	2	123.4	7.23	0	0	0.138714	1	0	0	0	0	0.140565	1	0	0	0	0	0	0	1	1	2
H3BNR1	BORCS8-MEF2B readthrough	BORCS8-MEF2B	14.3979	2	40.4	9.47	0	0	0.138714	1	0	0	0	0	0.140565	1	0	0	0	0	0	0	1	1	2
Q0VDD8	Dynein heavy chain 14, axonemal	DNAH14	1.79641	2	399.6	6.93	0	0	0.135508	1	0	0	0	0	0.140565	1	0	0	0	0	0	0	1	1	2
Q5W149	Nucleolar protein 4-like (Fragment)	NOL4L	13.6546	1	27.3	8.28	0	0	0.132296	1	0	0	0	0	0.140565	1	0	0	0	0	0	0	1	1	2
J3KPF0	Probable E3 ubiquitin-protein ligase HECTD4	HECTD4	0.679348	1	484	6.02	0	0	0.135866	1	0	0	0	0	0.140565	1	0	0	0	0	0	0	1	1	2
A0A494C150	Probable E3 ubiquitin-protein ligase HECTD4 (Fragment)	HECTD4	1.69584	1	199.2	6.38	0	0	0.135866	1	0	0	0	0	0.140565	1	0	0	0	0	0	0	1	1	2
Q9UIY3	RWD domain-containing protein 2A	RWDD2A	14.726	2	33.9	6.47	0	0	0.138714	1	0	0	0	0	0.162322	1	0	0	0	0	0	0	1	1	2
Q4LE39	AT-rich interactive domain-containing protein 4B	ARID4B	2.89634	2	147.7	5.12	0	0	0.132296	1	0	0	0	0	0.162322	1	0	0	0	0	0	0	1	1	2
Q7Z5J4	Retinoic acid-induced protein 1	RAI1	1.46905	1	203.2	8.79	0	0	0.135508	1	0	0	0	0	0.16052	1	0	0	0	0	0	0	1	1	2
P08311	Cathepsin G	CTSG	5.09804	1	28.8	11.19	0	0	0.135508	1	0	0	0	0	0.140394	1	0	0	0	0	0	0	1	1	2
Q86YW9	Mediator of RNA polymerase II transcription subunit 12-like protein	MED12L	2.19114	2	240	7.77	0	0	0.132296	1	0	0	0	0	0.140394	1	0	0	0	0	0	0	1	1	2
P32926	Desmoglein-3	DSG3	3.1031	2	107.5	5	0	0	0.132296	1	0	0	0	0	0.140394	1	0	0	0	0	0	0	1	1	2
Q99645	Epiphycan	EPYC	8.69565	2	36.6	4.81	0	0	0.132296	1	0	0	0	0	0	0	0.159268	1	0	0	0	0	1	1	2
A0A1W2PS05	Phosphatidylinositol 3-kinase catalytic subunit type 3	PIK3C3	2.25225	1	101.6	6.9	0	0	0.135508	1	0	0	0	0	0	0	0.159268	1	0	0	0	0	1	1	2
O75874	Isocitrate dehydrogenase [NADP] cytoplasmic	IDH1	3.1401	1	46.6	7.01	0	0	0.135508	1	0	0	0	0	0	0	0.159268	1	0	0	0	0	1	1	2
Q7Z2Y8	Interferon-induced very large GTPase 1	GVINP1	2.31214	2	278.9	6.55	0	0	0.159164	1	0	0	0	0	0	0	0.159268	1	0	0	0	0	1	1	2
Q5HYW3	Retrotransposon Gag-like protein 5	RTL5	2.10896	1	64.7	4.75	0	0	0.159164	1	0	0	0	0	0	0	0.159268	1	0	0	0	0	1	1	2
Q9H221	ATP-binding cassette sub-family G member 8	ABCG8	2.82318	2	75.6	8.22	0	0	0.132296	1	0	0	0	0	0	0	0.157784	1	0	0	0	0	1	1	2
P48742	LIM/homeobox protein Lhx1	LHX1	6.40394	2	44.8	7.72	0	0	0.135866	1	0	0	0	0	0	0	0.157784	1	0	0	0	0	1	1	2
Q9UJX6	Anaphase-promoting complex subunit 2	ANAPC2	3.64964	2	93.8	5.22	0	0	0.135508	1	0	0	0	0	0	0	0.182745	1	0	0	0	0	1	1	2
O94964	Protein SOGA1	SOGA1	1.40548	2	159.7	6.46	0	0	0.132296	1	0	0	0	0	0	0	0.182745	1	0	0	0	0	1	1	2
A0A2R8YD71	Natural resistance-associated macrophage protein 2	SLC11A2	5.2356	1	62.7	6.61	0	0	0.135866	1	0	0	0	0	0	0	0.182745	1	0	0	0	0	1	1	2
P14410	Sucrase-isomaltase, intestinal	SI	1.69677	2	209.3	5.64	0	0	0.138714	1	0	0	0	0	0	0	0.231032	1	0	0	0	0	1	1	2
O75746	Calcium-binding mitochondrial carrier protein Aralar1	SLC25A12	2.50737	1	74.7	8.38	0	0	0.135508	1	0	0	0	0	0	0	0.231032	1	0	0	0	0	1	1	2
Q5TAH2	Sodium/hydrogen exchanger 11	SLC9C2	4.4484	2	129	6.92	0	0	0.159164	1	0	0	0	0	0	0	0.231032	1	0	0	0	0	1	1	2
A0A0A0MR25	Fibroblast growth factor receptor	FGFR2	4.14129	2	92	5.88	0	0	0.162915	1	0	0	0	0	0	0	0.231032	1	0	0	0	0	1	1	2
F8W1F2	Natural resistance-associated macrophage protein 2 (Fragment)	SLC11A2	29.3333	1	16.5	6.54	0	0	0.135866	1	0	0	0	0	0	0	0.231032	1	0	0	0	0	1	1	2
Q709C8	Vacuolar protein sorting-associated protein 13C	VPS13C	0.532907	1	422.1	6.83	0	0	0.135866	1	0	0	0	0	0	0	0.231032	1	0	0	0	0	1	1	2
Q9UF83	Uncharacterized protein DKFZp434B061		7.97872	2	59.4	13.07	0	0	0.162915	1	0	0	0	0	0	0	0.235579	1	0	0	0	0	1	1	2
Q8IWY7	Tau-tubulin kinase	TTBK2	1.51607	1	182.4	7.02	0	0	0.138714	1	0	0	0	0	0	0	0	0	0.147902	1	0	0	1	1	2
P52948	Nuclear pore complex protein Nup98-Nup96	NUP98	1.87122	2	197.5	6.4	0	0	0.135508	1	0	0	0	0	0	0	0	0	0.147902	1	0	0	1	1	2
Q15293	Reticulocalbin-1	RCN1	15.4079	2	38.9	5	0	0	0.159164	1	0	0	0	0	0	0	0	0	0.147902	1	0	0	1	1	2
Q8IYB4	PEX5-related protein	PEX5L	10.2236	2	69.7	5.29	0	0	0.135866	1	0	0	0	0	0	0	0	0	0.147902	1	0	0	1	1	2
Q504Y3	Zinc finger CW-type PWWP domain protein 2	ZCWPW2	10.9551	2	41.3	5.78	0	0	0.138714	1	0	0	0	0	0	0	0	0	0.152952	1	0	0	1	1	2
P52701	DNA mismatch repair protein Msh6	MSH6	1.39706	2	152.7	6.9	0	0	0.135508	1	0	0	0	0	0	0	0	0	0.152952	1	0	0	1	1	2
Q8N6I1	EP300-interacting inhibitor of differentiation 2	EID2	16.9492	2	25.2	7.46	0	0	0.138714	1	0	0	0	0	0	0	0	0	0.143946	1	0	0	1	1	2
P46063	ATP-dependent DNA helicase Q1	RECQL	3.698	1	73.4	7.88	0	0	0.135508	1	0	0	0	0	0	0	0	0	0.143946	1	0	0	1	1	2
Q5HYW2	NHS-like protein 2	NHSL2	6.53061	2	133.2	7.77	0	0	0.135508	1	0	0	0	0	0	0	0	0	0.143946	1	0	0	1	1	2
O00219	Hyaluronan synthase 3	HAS3	6.50995	2	63	8.48	0	0	0.162915	1	0	0	0	0	0	0	0	0	0.143946	1	0	0	1	1	2
Q5VWM4	PRAME family member 8	PRAMEF8	8.86076	2	53.6	6.38	0	0	0.135866	1	0	0	0	0	0	0	0	0	0.143946	1	0	0	1	1	2
P30622	CAP-Gly domain-containing linker protein 1	CLIP1	1.94715	2	162.1	5.36	0	0	0.138714	1	0	0	0	0	0	0	0	0	0.144635	1	0	0	1	1	2
O75179	Ankyrin repeat domain-containing protein 17	ANKRD17	1.95928	2	274.1	6.52	0	0	0.162915	1	0	0	0	0	0	0	0	0	0.144635	1	0	0	1	1	2
Q8TDW7	Protocadherin Fat 3	FAT3	0.899715	2	501.7	4.87	0	0	0.132296	1	0	0	0	0	0	0	0	0	0.144635	1	0	0	1	1	2
Q6YHK3	CD109 antigen	CD109	1.03806	1	161.6	5.85	0	0	0.135866	1	0	0	0	0	0	0	0	0	0.144635	1	0	0	1	1	2
Q9UPT8	Zinc finger CCCH domain-containing protein 4	ZC3H4	4.06754	2	140.2	6.27	0	0	0.135866	1	0	0	0	0	0	0	0	0	0.144635	1	0	0	1	1	2
Q8IX30	Sial peptide, CUB and EGF-like domain-containing protein 3	SCUBE3	5.03525	2	109.2	7.56	0	0	0.135866	1	0	0	0	0	0	0	0	0	0.144635	1	0	0	1	1	2
Q8NDV3	Structural maintenance of chromosomes protein 1B	SMC1B	5.34413	2	143.8	7.66	0	0	0.135866	1	0	0	0	0	0	0	0	0	0	0	0.151451	1	1	1	2
Q5VYJ5	MAM and LDL-receptor class A domain-containing protein 1	MALRD1	1.99443	2	240.9	5.22	0	0	0.162915	1	0	0	0	0	0	0	0	0	0	0	0.153493	1	1	1	2
A0A2R8YF49	Rho guanine nucleotide exchange factor 5	ARHGEF5	2.25423	2	176.6	5.55	0	0	0.138714	1	0	0	0	0	0	0	0	0	0	0	0.149784	1	1	1	2
Q9H5I5	Piezo-type mechanosensitive ion channel component 2	PIEZO2	2.1439	2	317.9	6.15	0	0	0.138714	1	0	0	0	0	0	0	0	0	0	0	0.149784	1	1	1	2
A0A2R8Y5B3	Band 4.1-like protein 2 (Fragment)	EPB41L2	4.61165	2	92.1	5.68	0	0	0.135508	1	0	0	0	0	0	0	0	0	0	0	0.149784	1	1	1	2
O60518	Ran-binding protein 6	RANBP6	3.9819	2	124.6	5.01	0	0	0.135508	1	0	0	0	0	0	0	0	0	0	0	0.149784	1	1	1	2
Q9Y2W1	Thyroid hormone receptor-associated protein 3	THRAP3	1.36126	1	108.6	10.15	0	0	0.135508	1	0	0	0	0	0	0	0	0	0	0	0.149784	1	1	1	2
D6RE77	Rap guanine nucleotide exchange factor 6	RAPGEF6	2.51346	1	126.3	8.95	0	0	0.132296	1	0	0	0	0	0	0	0	0	0	0	0.149784	1	1	1	2
Q96MW7	Tigger transposable element-derived protein 1	TIGD1	5.92217	2	67.3	8.46	0	0	0.138714	1	0	0	0	0	0	0	0	0	0	0	0.15397	1	1	1	2
A4FU69	EF-hand calcium-binding domain-containing protein 5	EFCAB5	6.05456	2	173.3	5.82	0	0	0.132296	1	0	0	0	0	0	0	0	0	0	0	0.15397	1	1	1	2
Q9BV73	Centrosome-associated protein CEP250	CEP250	0.696151	2	281	5.02	0.563273	3	0	0	0	0	0	0	0	0	0	0	0	0	0	0	1	0	1
Q15063	Periostin	POSTN	3.34928	2	93.3	7.53	0.642834	2	0	0	0	0	0	0	0	0	0	0	0	0	0	0	1	0	1
O60673	DNA polymerase zeta catalytic subunit	REV3L	1.46965	2	352.6	8.47	0.293943	2	0	0	0	0	0	0	0	0	0	0	0	0	0	0	1	0	1
Q9NZP5	Olfactory receptor 5AC2	OR5AC2	2.26537	1	35.3	8.94	0.41106	2	0	0	0	0	0	0	0	0	0	0	0	0	0	0	1	0	1
P84090	Enhancer of rudimentary homolog	ERH	10.5769	1	12.3	5.92	0.257355	2	0	0	0	0	0	0	0	0	0	0	0	0	0	0	1	0	1
E7EUW2	Adhesion G protein-coupled receptor L3	ADGRL3	0.56962	1	175.9	6.86	0.305116	1	0	0	0	0	0	0	0	0	0	0	0	0	0	0	1	0	1
Q13308	Inactive tyrosine-protein kinase 7	PTK7	1.1215	1	118.3	7.09	0.256247	1	0	0	0	0	0	0	0	0	0	0	0	0	0	0	1	0	1
Q8WW12	PEST proteolytic sial-containing nuclear protein	PCNP	8.98876	1	18.9	7.49	0.164711	1	0	0	0	0	0	0	0	0	0	0	0	0	0	0	1	0	1
P49619	Diacylglycerol kinase gamma	DGKG	2.40202	1	89.1	6.8	0.164711	1	0	0	0	0	0	0	0	0	0	0	0	0	0	0	1	0	1
Q9C0D2	Centrosomal protein of 295 kDa	CEP295	1.07651	1	295	6	0.164711	1	0	0	0	0	0	0	0	0	0	0	0	0	0	0	1	0	1
F5H527	Protein phosphatase Slingshot homolog 2	SSH2	0.965517	1	161	5.3	0.164711	1	0	0	0	0	0	0	0	0	0	0	0	0	0	0	1	0	1
P12882	Myosin-1	MYH1	1.28932	1	223	5.74	0.164711	1	0	0	0	0	0	0	0	0	0	0	0	0	0	0	1	0	1
Q5R3C7	Uncharacterized protein C1orf105	C1orf105	15.0289	1	19.5	8.92	0.164711	1	0	0	0	0	0	0	0	0	0	0	0	0	0	0	1	0	1
J3QSU1	Leucine-rich repeat-containing protein 37B	LRRC37B	1.43737	1	108.4	4.98	0.164711	1	0	0	0	0	0	0	0	0	0	0	0	0	0	0	1	0	1
Q9H2X9	Solute carrier family 12 member 5	SLC12A5	1.05356	1	126.1	6.73	0.164711	1	0	0	0	0	0	0	0	0	0	0	0	0	0	0	1	0	1
P10620	Microsomal glutathione S-transferase 1	MGST1	7.74194	1	17.6	9.39	0.164711	1	0	0	0	0	0	0	0	0	0	0	0	0	0	0	1	0	1
F5H5Q0	ATP-binding cassette sub-family B member 9 (Fragment)	ABCB9	47.8261	1	13	7.96	0.164711	1	0	0	0	0	0	0	0	0	0	0	0	0	0	0	1	0	1
P51681	C-C chemokine receptor type 5	CCR5	9.09091	1	40.5	9	0.164711	1	0	0	0	0	0	0	0	0	0	0	0	0	0	0	1	0	1
Q8N4B1	Sesquipedalian-1	PHETA1	4.01606	1	27.2	8.98	0.164711	1	0	0	0	0	0	0	0	0	0	0	0	0	0	0	1	0	1
A0A1B0GTF3	Heat shock 70 kDa protein 12A	HSPA12A	4.33526	1	77	7.17	0.164711	1	0	0	0	0	0	0	0	0	0	0	0	0	0	0	1	0	1
Q9HCM1	Retroelement silencing factor 1	RESF1	1.2593	1	194.7	8.78	0.164711	1	0	0	0	0	0	0	0	0	0	0	0	0	0	0	1	0	1
Q9P2I0	Cleavage and polyadenylation specificity factor subunit 2	CPSF2	1.53453	1	88.4	5.11	0.164711	1	0	0	0	0	0	0	0	0	0	0	0	0	0	0	1	0	1
Q9BRR0	Zinc finger protein with KRAB and SCAN domains 3	ZKSCAN3	2.60223	1	60.6	6.4	0.164711	1	0	0	0	0	0	0	0	0	0	0	0	0	0	0	1	0	1
E9PGQ0	Solute carrier family 25 member 44	SLC25A44	2.79503	1	36.3	9.63	0.164711	1	0	0	0	0	0	0	0	0	0	0	0	0	0	0	1	0	1
Q5TCQ9	Membrane-associated guanylate kinase, WW and PDZ domain-containing protein 3	MAGI3	0.607698	1	162.8	8.09	0.164711	1	0	0	0	0	0	0	0	0	0	0	0	0	0	0	1	0	1
O95197	Reticulon-3	RTN3	0.872093	1	112.5	4.96	0.164711	1	0	0	0	0	0	0	0	0	0	0	0	0	0	0	1	0	1
Q9NPA3	Mid1-interacting protein 1	MID1IP1	6.01093	1	20.2	5.5	0.164711	1	0	0	0	0	0	0	0	0	0	0	0	0	0	0	1	0	1
A0A2R8YGD3	Rap guanine nucleotide exchange factor 2	RAPGEF2	0.77427	1	188.2	6.68	0.164711	1	0	0	0	0	0	0	0	0	0	0	0	0	0	0	1	0	1
P51857	Aldo-keto reductase family 1 member D1	AKR1D1	2.76074	1	37.4	7.5	0.164711	1	0	0	0	0	0	0	0	0	0	0	0	0	0	0	1	0	1
C9JWG6	Schwannomin interacting protein 1, isoform CRA_c	SCHIP1	10	1	29.2	4.97	0.164711	1	0	0	0	0	0	0	0	0	0	0	0	0	0	0	1	0	1
Q96CS2	HAUS augmin-like complex subunit 1	HAUS1	3.95683	1	31.8	5.53	0.164711	1	0	0	0	0	0	0	0	0	0	0	0	0	0	0	1	0	1
Q8IYT1	Protein FAM71A	FAM71A	1.3468	1	63.1	9.64	0.164711	1	0	0	0	0	0	0	0	0	0	0	0	0	0	0	1	0	1
Q15404	Ras suppressor protein 1	RSU1	8.66426	1	31.5	8.65	0.152558	1	0	0	0	0	0	0	0	0	0	0	0	0	0	0	1	0	1
A0A096LNH6	Dedicator of cytokinesis protein 1	DOCK1	0.371156	1	217.6	7.71	0.152558	1	0	0	0	0	0	0	0	0	0	0	0	0	0	0	1	0	1
F2Z3N3	Olfactomedin-like protein 2B	OLFML2B	2.3968	1	84.1	5.2	0.152558	1	0	0	0	0	0	0	0	0	0	0	0	0	0	0	1	0	1
Q5JY77	G-protein coupled receptor-associated sorting protein 1	GPRASP1	0.716846	1	156.8	4.68	0.152558	1	0	0	0	0	0	0	0	0	0	0	0	0	0	0	1	0	1
A0A2R8Y7X1	Chromodomain-helicase-DNA-binding protein 4 (Fragment)	CHD4	24.6575	1	8.4	4.74	0.152558	1	0	0	0	0	0	0	0	0	0	0	0	0	0	0	1	0	1
Q53EU6	Glycerol-3-phosphate acyltransferase 3	GPAT3	2.07373	1	48.7	8.87	0.152558	1	0	0	0	0	0	0	0	0	0	0	0	0	0	0	1	0	1
Q6DN72	Fc receptor-like protein 6	FCRL6	4.60829	1	47.7	7.58	0.152558	1	0	0	0	0	0	0	0	0	0	0	0	0	0	0	1	0	1
H7BY59	Beta-taxilin (Fragment)	TXLNB	20.3008	1	15.3	8.73	0.152558	1	0	0	0	0	0	0	0	0	0	0	0	0	0	0	1	0	1
P19801	Amiloride-sensitive amine oxidase [copper-containing]	AOC1	6.65779	1	85.3	7.09	0.152558	1	0	0	0	0	0	0	0	0	0	0	0	0	0	0	1	0	1
Q14258	E3 ubiquitin/ISG15 ligase TRIM25	TRIM25	2.69841	1	70.9	8.09	0.152558	1	0	0	0	0	0	0	0	0	0	0	0	0	0	0	1	0	1
Q9BYG3	MKI67 FHA domain-interacting nucleolar phosphoprotein	NIFK	1.36519	1	34.2	9.88	0.152558	1	0	0	0	0	0	0	0	0	0	0	0	0	0	0	1	0	1
Q86UU5	Gametogenetin	GGN	4.60123	1	66.7	10.29	0.152558	1	0	0	0	0	0	0	0	0	0	0	0	0	0	0	1	0	1
Q13315	Serine-protein kinase ATM	ATM	0.294503	1	350.5	6.81	0.152558	1	0	0	0	0	0	0	0	0	0	0	0	0	0	0	1	0	1
E9PQB0	Nuclear factor-related to kappa-B-binding protein	NFRKB	3.27869	1	13.7	4.37	0.152558	1	0	0	0	0	0	0	0	0	0	0	0	0	0	0	1	0	1
H7C008	Transmembrane protein 214 (Fragment)	TMEM214	8.16993	1	34.2	8.76	0.152558	1	0	0	0	0	0	0	0	0	0	0	0	0	0	0	1	0	1
O00629	Importin subunit alpha-3	KPNA4	3.26296	1	57.9	4.96	0.152558	1	0	0	0	0	0	0	0	0	0	0	0	0	0	0	1	0	1
O75175	CCR4-NOT transcription complex subunit 3	CNOT3	1.06242	1	81.8	6.2	0.152558	1	0	0	0	0	0	0	0	0	0	0	0	0	0	0	1	0	1
Q8TE82	SH3 domain and tetratricopeptide repeat-containing protein 1	SH3TC1	0.673653	1	146.9	6.25	0.152558	1	0	0	0	0	0	0	0	0	0	0	0	0	0	0	1	0	1
Q8TDV0	G-protein coupled receptor 151	GPR151	3.81862	1	46.6	6.6	0.152558	1	0	0	0	0	0	0	0	0	0	0	0	0	0	0	1	0	1
P11388	DNA topoisomerase 2-alpha	TOP2A	0.849118	1	174.3	8.72	0.152558	1	0	0	0	0	0	0	0	0	0	0	0	0	0	0	1	0	1
P43250	G protein-coupled receptor kinase 6	GRK6	2.95139	1	65.9	8	0.152558	1	0	0	0	0	0	0	0	0	0	0	0	0	0	0	1	0	1
Q96DA0	Zymogen granule protein 16 homolog B	ZG16B	7.21154	1	22.7	7.39	0.152558	1	0	0	0	0	0	0	0	0	0	0	0	0	0	0	1	0	1
B0QYC7	Cdc42 effector protein 1 (Fragment)	CDC42EP1	11.6667	1	6.3	10.78	0.152558	1	0	0	0	0	0	0	0	0	0	0	0	0	0	0	1	0	1
P53004	Biliverdin reductase A	BLVRA	8.44595	1	33.4	6.44	0.152558	1	0	0	0	0	0	0	0	0	0	0	0	0	0	0	1	0	1
G3V292	Serine/threonine-protein phosphatase 2A 56 kDa regulatory subunit gamma isoform	PPP2R5C	6.45161	1	13.9	9.92	0.152558	1	0	0	0	0	0	0	0	0	0	0	0	0	0	0	1	0	1
Q8IZW8	Tensin-4	TNS4	1.11888	1	76.7	7.34	0.152558	1	0	0	0	0	0	0	0	0	0	0	0	0	0	0	1	0	1
E5RHT7	MAPK/MAK/MRK overlapping kinase	MOK	19.2	1	13.4	7.27	0.152558	1	0	0	0	0	0	0	0	0	0	0	0	0	0	0	1	0	1
F5H619	HEAT repeat-containing protein 5A	HEATR5A	0.244379	1	222.6	6.55	0.152558	1	0	0	0	0	0	0	0	0	0	0	0	0	0	0	1	0	1
Q32MH5	Protein FAM214A	FAM214A	0.743494	1	121.6	7.9	0.152558	1	0	0	0	0	0	0	0	0	0	0	0	0	0	0	1	0	1
Q8N5Z0	Kynurenine/alpha-aminoadipate aminotransferase, mitochondrial	AADAT	2.11765	1	47.3	6.96	0.152558	1	0	0	0	0	0	0	0	0	0	0	0	0	0	0	1	0	1
E7ERK9	Translation initiation factor eIF-2B subunit delta	EIF2B4	1.83824	1	59.7	9.42	0.152558	1	0	0	0	0	0	0	0	0	0	0	0	0	0	0	1	0	1
Q9HAQ2	Kinesin-like protein KIF9	KIF9	0.886076	1	89.9	7.17	0.152558	1	0	0	0	0	0	0	0	0	0	0	0	0	0	0	1	0	1
Q96PV4	Paraneoplastic antigen-like protein 5	PNMA5	3.34821	1	49.9	6.73	0.152558	1	0	0	0	0	0	0	0	0	0	0	0	0	0	0	1	0	1
Q6ZVF9	G protein-regulated inducer of neurite outgrowth 3	GPRIN3	0.773196	1	82.4	7.56	0.152558	1	0	0	0	0	0	0	0	0	0	0	0	0	0	0	1	0	1
Q96A98	Tuberoinfundibular peptide of 39 residues	PTH2	16	1	11.2	11.82	0.282591	1	0	0	0	0	0	0	0	0	0	0	0	0	0	0	1	0	1
P49768	Presenilin-1	PSEN1	4.92505	1	52.6	5.31	0.282591	1	0	0	0	0	0	0	0	0	0	0	0	0	0	0	1	0	1
Q9HCH0	Nck-associated protein 5-like	NCKAP5L	3.98496	1	138.9	8.13	0.282591	1	0	0	0	0	0	0	0	0	0	0	0	0	0	0	1	0	1
Q8N434	Putative transporter SVOPL	SVOPL	2.23577	1	54	8.81	0.282591	1	0	0	0	0	0	0	0	0	0	0	0	0	0	0	1	0	1
Q86VR2	Reticulophagy regulator 3	RETREG3	4.50644	1	51.4	4.97	0.282591	1	0	0	0	0	0	0	0	0	0	0	0	0	0	0	1	0	1
A0A087WUC4	Alcohol dehydrogenase 1C (Fragment)	ADH1C	8.82353	1	17.5	8.06	0.282591	1	0	0	0	0	0	0	0	0	0	0	0	0	0	0	1	0	1
Q9ULP9	TBC1 domain family member 24	TBC1D24	8.22898	1	62.9	7.36	0.282591	1	0	0	0	0	0	0	0	0	0	0	0	0	0	0	1	0	1
O75529	TAF5-like RNA polymerase II p300/CBP-associated factor-associated factor 65 kDa subunit 5L	TAF5L	2.03735	1	66.1	5.88	0.282591	1	0	0	0	0	0	0	0	0	0	0	0	0	0	0	1	0	1
H7BXS7	Dynein heavy chain 14, axonemal (Fragment)	DNAH14	2.22822	1	169.1	7.68	0.282591	1	0	0	0	0	0	0	0	0	0	0	0	0	0	0	1	0	1
Q8NFW1	Collagen alpha-1(XXII) chain	COL22A1	2.46002	1	161	7.23	0.282591	1	0	0	0	0	0	0	0	0	0	0	0	0	0	0	1	0	1
P13056	Nuclear receptor subfamily 2 group C member 1	NR2C1	8.62355	1	67.3	6.32	0.282591	1	0	0	0	0	0	0	0	0	0	0	0	0	0	0	1	0	1
O14830	Serine/threonine-protein phosphatase with EF-hands 2	PPEF2	2.39044	1	86.5	7.14	0.282591	1	0	0	0	0	0	0	0	0	0	0	0	0	0	0	1	0	1
A0A494C1K3	General transcription factor II-I	GTF2I	1.63934	1	131	8.69	0.282591	1	0	0	0	0	0	0	0	0	0	0	0	0	0	0	1	0	1
Q76NI1	Kinase non-catalytic C-lobe domain-containing protein 1	KNDC1	0.571755	1	191.3	6.16	0.282591	1	0	0	0	0	0	0	0	0	0	0	0	0	0	0	1	0	1
O95633	Follistatin-related protein 3	FSTL3	6.08365	1	27.6	6.77	0.282591	1	0	0	0	0	0	0	0	0	0	0	0	0	0	0	1	0	1
Q5W197	Solute carrier family 17 member 9 (Fragment)	SLC17A9	4.60526	1	16.7	8.63	0.282591	1	0	0	0	0	0	0	0	0	0	0	0	0	0	0	1	0	1
Q99502	Eyes absent homolog 1	EYA1	4.05405	1	64.6	6.21	0.282591	1	0	0	0	0	0	0	0	0	0	0	0	0	0	0	1	0	1
H0YL89	BTB/POZ domain-containing protein 1 (Fragment)	BTBD1	43.2432	1	4.3	7.44	0.282591	1	0	0	0	0	0	0	0	0	0	0	0	0	0	0	1	0	1
Q6PJT7	Zinc finger CCCH domain-containing protein 14	ZC3H14	6.79348	1	82.8	7.31	0.282591	1	0	0	0	0	0	0	0	0	0	0	0	0	0	0	1	0	1
P41743	Protein kinase C iota type	PRKCI	2.01342	1	68.2	5.85	0.282591	1	0	0	0	0	0	0	0	0	0	0	0	0	0	0	1	0	1
Q8IYB1	Protein MB21D2	MB21D2	1.42566	1	55.8	7.03	0.282591	1	0	0	0	0	0	0	0	0	0	0	0	0	0	0	1	0	1
H0YCE2	Acidic leucine-rich nuclear phosphoprotein 32 family member E (Fragment)	ANP32E	24	1	11.7	3.68	0.282591	1	0	0	0	0	0	0	0	0	0	0	0	0	0	0	1	0	1
Q9H4D5	Nuclear RNA export factor 3	NXF3	1.50659	1	60.1	6.76	0.282591	1	0	0	0	0	0	0	0	0	0	0	0	0	0	0	1	0	1
Q9UN76	Sodium- and chloride-dependent neutral and basic amino acid transporter B(0+)	SLC6A14	2.9595	1	72.1	8.19	0.282591	1	0	0	0	0	0	0	0	0	0	0	0	0	0	0	1	0	1
F8VXR6	60S ribosomal protein L18	RPL18	51.1905	1	9.5	6.92	0.282591	1	0	0	0	0	0	0	0	0	0	0	0	0	0	0	1	0	1
Q9BSA4	Protein tweety homolog 2	TTYH2	3.74532	1	58.7	5.83	0.282591	1	0	0	0	0	0	0	0	0	0	0	0	0	0	0	1	0	1
A0A1X7SBZ8	Gamma-aminobutyric acid receptor subunit gamma-2	GABRG2	3.15582	1	58.3	8.53	0.282591	1	0	0	0	0	0	0	0	0	0	0	0	0	0	0	1	0	1
Q6NUI6	Chondroadherin-like protein	CHADL	1.70604	1	82.3	8.84	0.282591	1	0	0	0	0	0	0	0	0	0	0	0	0	0	0	1	0	1
K7EME9	Chromatin assembly factor 1 subunit A (Fragment)	CHAF1A	68.0851	1	5.2	3.7	0.282591	1	0	0	0	0	0	0	0	0	0	0	0	0	0	0	1	0	1
Q7L576	Cytoplasmic FMR1-interacting protein 1	CYFIP1	1.75579	1	145.1	6.9	0.282591	1	0	0	0	0	0	0	0	0	0	0	0	0	0	0	1	0	1
P18084	Integrin beta-5	ITGB5	7.63454	1	88	6.06	0.282591	1	0	0	0	0	0	0	0	0	0	0	0	0	0	0	1	0	1
Q9NUQ7	Ufm1-specific protease 2	UFSP2	4.26439	1	53.2	7.01	0.282591	1	0	0	0	0	0	0	0	0	0	0	0	0	0	0	1	0	1
O60603	Toll-like receptor 2	TLR2	1.02041	1	89.8	6.61	0.282591	1	0	0	0	0	0	0	0	0	0	0	0	0	0	0	1	0	1
A0A494C1J1	Cytospin-A	SPECC1L	0.616197	1	126.2	5.57	0.282591	1	0	0	0	0	0	0	0	0	0	0	0	0	0	0	1	0	1
Q9GZL7	Ribosome biogenesis protein WDR12	WDR12	9.21986	1	47.7	5.9	0.282591	1	0	0	0	0	0	0	0	0	0	0	0	0	0	0	1	0	1
F8WET1	Vasopressin V2 receptor	AVPR2	72.9167	1	4.5	9.32	0.282936	1	0	0	0	0	0	0	0	0	0	0	0	0	0	0	1	0	1
Q8NH08	Olfactory receptor 10AC1	OR10AC1	2.46154	1	35.1	9	0.282936	1	0	0	0	0	0	0	0	0	0	0	0	0	0	0	1	0	1
Q6ZWB5	C3orf57 protein	SPTSSB	16.5217	1	24.9	11.36	0.282936	1	0	0	0	0	0	0	0	0	0	0	0	0	0	0	1	0	1
A0A1W2PNR4	Lactosylceramide alpha-2,3-sialyltransferase (Fragment)	ST3GAL5	23.2877	1	8.6	8.95	0.282936	1	0	0	0	0	0	0	0	0	0	0	0	0	0	0	1	0	1
Q9ULJ1	Protein BCAP	ODF2L	1.41509	1	73.7	6.48	0.282936	1	0	0	0	0	0	0	0	0	0	0	0	0	0	0	1	0	1
B4DR61	Protein transport protein Sec61 subunit alpha isoform 1	SEC61A1	10.7884	1	52.9	8.24	0.282936	1	0	0	0	0	0	0	0	0	0	0	0	0	0	0	1	0	1
A0A3F2YP85	Myeloid differentiation primary response protein MyD88	MYD88	25	1	22.1	5.14	0.282936	1	0	0	0	0	0	0	0	0	0	0	0	0	0	0	1	0	1
Q8TF21	Ankyrin repeat domain-containing protein 24	ANKRD24	2.79232	1	124.1	5.01	0.282936	1	0	0	0	0	0	0	0	0	0	0	0	0	0	0	1	0	1
Q9UGU0	Transcription factor 20	TCF20	1.42857	1	211.6	9.04	0.282936	1	0	0	0	0	0	0	0	0	0	0	0	0	0	0	1	0	1
Q96RJ0	Trace amine-associated receptor 1	TAAR1	8.55457	1	39.1	8.7	0.282936	1	0	0	0	0	0	0	0	0	0	0	0	0	0	0	1	0	1
Q8IZC6	Collagen alpha-1(XXVII) chain	COL27A1	3.22581	1	186.8	9.82	0.282936	1	0	0	0	0	0	0	0	0	0	0	0	0	0	0	1	0	1
P01350	Gastrin	GAST	17.8218	1	11.4	5.19	0.282936	1	0	0	0	0	0	0	0	0	0	0	0	0	0	0	1	0	1
G3V1W8	Serine/threonine-protein kinase receptor	ACVRL1	4.25532	1	57.5	7.61	0.282936	1	0	0	0	0	0	0	0	0	0	0	0	0	0	0	1	0	1
P55089	Urocortin	UCN	6.45161	1	13.5	11.71	0.282936	1	0	0	0	0	0	0	0	0	0	0	0	0	0	0	1	0	1
Q9H7F4	Transmembrane protein 185B	TMEM185B	7.71429	1	40.6	7.75	0.282936	1	0	0	0	0	0	0	0	0	0	0	0	0	0	0	1	0	1
Q14739	Delta(14)-sterol reductase LBR	LBR	3.08943	1	70.7	9.36	0.282936	1	0	0	0	0	0	0	0	0	0	0	0	0	0	0	1	0	1
K7EJ65	Protein Hook homolog 2 (Fragment)	HOOK2	3.82775	1	23.3	4.97	0.282936	1	0	0	0	0	0	0	0	0	0	0	0	0	0	0	1	0	1
Q9Y4A5	Transformation/transcription domain-associated protein	TRRAP	0.725577	1	437.3	8.19	0.282936	1	0	0	0	0	0	0	0	0	0	0	0	0	0	0	1	0	1
Q6UY11	Protein delta homolog 2	DLK2	8.87728	1	40.5	6.54	0.282936	1	0	0	0	0	0	0	0	0	0	0	0	0	0	0	1	0	1
Q6P4D5	Protein FAM122C	FAM122C	13.3333	1	22.5	9.88	0.282936	1	0	0	0	0	0	0	0	0	0	0	0	0	0	0	1	0	1
Q8ND56	Protein LSM14 homolog A	LSM14A	10.3672	1	50.5	9.52	0.282936	1	0	0	0	0	0	0	0	0	0	0	0	0	0	0	1	0	1
J3KNE8	Cyclin-dependent kinase-like 2	CDKL2	7.54386	1	64.8	8.72	0.282936	1	0	0	0	0	0	0	0	0	0	0	0	0	0	0	1	0	1
P51805	Plexin-A3	PLXNA3	1.60342	1	207.6	7.31	0.282936	1	0	0	0	0	0	0	0	0	0	0	0	0	0	0	1	0	1
H3BP20	Beta-hexosaminidase	HEXA	3.51852	1	62	5.21	0.128124	1	0	0	0	0	0	0	0	0	0	0	0	0	0	0	1	0	1
Q7Z2K6	Endoplasmic reticulum metallopeptidase 1	ERMP1	2.43363	1	100.2	7.52	0.128124	1	0	0	0	0	0	0	0	0	0	0	0	0	0	0	1	0	1
A0A087X1Z3	Proteasome activator complex subunit 2	PSME2	8.66142	1	29.1	6.71	0.128124	1	0	0	0	0	0	0	0	0	0	0	0	0	0	0	1	0	1
Q12805	EGF-containing fibulin-like extracellular matrix protein 1	EFEMP1	4.66531	1	54.6	5.07	0.128124	1	0	0	0	0	0	0	0	0	0	0	0	0	0	0	1	0	1
F5H1U9	Multiple PDZ domain protein	MPDZ	0.863724	1	223	5.06	0.128124	1	0	0	0	0	0	0	0	0	0	0	0	0	0	0	1	0	1
Q9Y2G1	Myelin regulatory factor	MYRF	2.25891	1	124.3	7.44	0.128124	1	0	0	0	0	0	0	0	0	0	0	0	0	0	0	1	0	1
A0A5K1VW80	Aprataxin	APTX	35	1	6.9	9.99	0.128124	1	0	0	0	0	0	0	0	0	0	0	0	0	0	0	1	0	1
Q9Y484	WD repeat domain phosphoinositide-interacting protein 4	WDR45	4.72222	1	39.8	7.14	0.128124	1	0	0	0	0	0	0	0	0	0	0	0	0	0	0	1	0	1
O14813	Paired mesoderm homeobox protein 2A	PHOX2A	8.4507	1	29.6	8.76	0.128124	1	0	0	0	0	0	0	0	0	0	0	0	0	0	0	1	0	1
K7EJP9	Probable phospholipid-transporting ATPase IIB (Fragment)	ATP9B	13.5714	1	15.9	10.05	0.128124	1	0	0	0	0	0	0	0	0	0	0	0	0	0	0	1	0	1
P42785	Lysosomal Pro-X carboxypeptidase	PRCP	3.83065	1	55.8	7.21	0.128124	1	0	0	0	0	0	0	0	0	0	0	0	0	0	0	1	0	1
Q99856	AT-rich interactive domain-containing protein 3A	ARID3A	2.19224	1	62.9	4.91	0.128124	1	0	0	0	0	0	0	0	0	0	0	0	0	0	0	1	0	1
O75165	DnaJ homolog subfamily C member 13	DNAJC13	2.27374	1	254.3	6.74	0.128124	1	0	0	0	0	0	0	0	0	0	0	0	0	0	0	1	0	1
Q9H8X3	Putative uncharacterized protein LINC00574	LINC00574	32.0312	1	13.6	7.94	0.128124	1	0	0	0	0	0	0	0	0	0	0	0	0	0	0	1	0	1
P07738	Bisphosphoglycerate mutase	BPGM	8.10811	1	30	6.54	0.128124	1	0	0	0	0	0	0	0	0	0	0	0	0	0	0	1	0	1
P22732	Solute carrier family 2, facilitated glucose transporter member 5	SLC2A5	1.79641	1	54.9	6.04	0.128124	1	0	0	0	0	0	0	0	0	0	0	0	0	0	0	1	0	1
Q9ULZ1	Apelin	APLN	46.7532	1	8.6	11.82	0.128124	1	0	0	0	0	0	0	0	0	0	0	0	0	0	0	1	0	1
Q58EX7	Puratrophin-1	PLEKHG4	0.923594	1	130.7	5.64	0.128124	1	0	0	0	0	0	0	0	0	0	0	0	0	0	0	1	0	1
O75391	Sperm-associated antigen 7	SPAG7	8.81057	1	26	7.91	0.128124	1	0	0	0	0	0	0	0	0	0	0	0	0	0	0	1	0	1
Q9P127	Leucine zipper protein 4	LUZP4	8.30671	1	35.9	9.45	0.128124	1	0	0	0	0	0	0	0	0	0	0	0	0	0	0	1	0	1
Q8NC56	LEM domain-containing protein 2	LEMD2	4.57256	1	56.9	9	0.128124	1	0	0	0	0	0	0	0	0	0	0	0	0	0	0	1	0	1
Q15811	Intersectin-1	ITSN1	1.27833	1	195.3	7.77	0.128124	1	0	0	0	0	0	0	0	0	0	0	0	0	0	0	1	0	1
P07451	Carbonic anhydrase 3	CA3	6.53846	1	29.5	7.34	0.128124	1	0	0	0	0	0	0	0	0	0	0	0	0	0	0	1	0	1
A6NGG8	Photoreceptor cilium actin regulator	PCARE	0.776398	1	139.6	8.07	0.128124	1	0	0	0	0	0	0	0	0	0	0	0	0	0	0	1	0	1
P47944	Metallothionein-4	MT4	27.4194	1	6.5	7.85	0.128124	1	0	0	0	0	0	0	0	0	0	0	0	0	0	0	1	0	1
A0A087WY85	Ubiquitin-conjugating enzyme E2 D3	UBE2D3	4.72973	1	16.8	8.44	0.128124	1	0	0	0	0	0	0	0	0	0	0	0	0	0	0	1	0	1
Q8N349	Olfactory receptor 2L13	OR2L13	10.2564	1	35.6	8.87	0.128124	1	0	0	0	0	0	0	0	0	0	0	0	0	0	0	1	0	1
A0A590UJR0	Rap guanine nucleotide exchange factor 5	RAPGEF5	4.07701	1	101.5	6.73	0.128124	1	0	0	0	0	0	0	0	0	0	0	0	0	0	0	1	0	1
Q3KNW5	Solute carrier family 10 member 6	SLC10A6	5.83554	1	41.2	7.85	0.128124	1	0	0	0	0	0	0	0	0	0	0	0	0	0	0	1	0	1
A0A0A0MTT5	Cancer/testis antigen 1	CTAG1A	8.57143	1	20.6	7.39	0.128124	1	0	0	0	0	0	0	0	0	0	0	0	0	0	0	1	0	1
A0A0A0MQR0	Cytochrome P450 4F2	CYP4F2	4.23077	1	59.9	6.9	0.128124	1	0	0	0	0	0	0	0	0	0	0	0	0	0	0	1	0	1
Q9UMS6	Synaptopodin-2	SYNPO2	3.1107	1	117.4	8.57	0.128124	1	0	0	0	0	0	0	0	0	0	0	0	0	0	0	1	0	1
Q86WK7	Amphoterin-induced protein 3	AMIGO3	3.96825	1	55.2	7.87	0.128124	1	0	0	0	0	0	0	0	0	0	0	0	0	0	0	1	0	1
Q9Y266	Nuclear migration protein nudC	NUDC	2.71903	1	38.2	5.38	0.128124	1	0	0	0	0	0	0	0	0	0	0	0	0	0	0	1	0	1
Q96NA2	Rab-interacting lysosomal protein	RILP	7.23192	1	44.2	5.59	0.128124	1	0	0	0	0	0	0	0	0	0	0	0	0	0	0	1	0	1
H0YC20	PH and SEC7 domain-containing protein 3 (Fragment)	PSD3	6.06061	1	19.1	7.77	0.128124	1	0	0	0	0	0	0	0	0	0	0	0	0	0	0	1	0	1
B4E0Y9	Serine/threonine-protein kinase 26	STK26	4.10959	1	49.2	5.68	0.128124	1	0	0	0	0	0	0	0	0	0	0	0	0	0	0	1	0	1
P10600	Transforming growth factor beta-3 proprotein	TGFB3	2.42718	1	47.3	8.03	0.128124	1	0	0	0	0	0	0	0	0	0	0	0	0	0	0	1	0	1
Q969H0	F-box/WD repeat-containing protein 7	FBXW7	2.9703	1	79.6	5.8	0.128124	1	0	0	0	0	0	0	0	0	0	0	0	0	0	0	1	0	1
Q8WWW8	GRB2-associated-binding protein 3	GAB3	1.87713	1	65.5	7.23	0.128124	1	0	0	0	0	0	0	0	0	0	0	0	0	0	0	1	0	1
Q5JPI9	EEF1A lysine methyltransferase 2	EEF1AKMT2	6.87285	1	31.8	6.16	0.128124	1	0	0	0	0	0	0	0	0	0	0	0	0	0	0	1	0	1
O94933	SLIT and NTRK-like protein 3	SLITRK3	2.76356	1	108.9	7.37	0.128124	1	0	0	0	0	0	0	0	0	0	0	0	0	0	0	1	0	1
Q9NW82	WD repeat-containing protein 70	WDR70	1.68196	1	73.2	6.33	0.128124	1	0	0	0	0	0	0	0	0	0	0	0	0	0	0	1	0	1
B0QYN7	SUMO-conjugating enzyme UBC9	UBE2I	7.06522	1	20.4	8.46	0.128124	1	0	0	0	0	0	0	0	0	0	0	0	0	0	0	1	0	1
Q96T17	MAP7 domain-containing protein 2	MAP7D2	1.77596	1	81.9	8.84	0.128124	1	0	0	0	0	0	0	0	0	0	0	0	0	0	0	1	0	1
H0YHJ4	Liprin-alpha-2 (Fragment)	PPFIA2	17.5532	1	21.5	8.94	0.128124	1	0	0	0	0	0	0	0	0	0	0	0	0	0	0	1	0	1
Q8NE71	ATP-binding cassette sub-family F member 1	ABCF1	5.56213	1	95.9	6.8	0.129232	1	0	0	0	0	0	0	0	0	0	0	0	0	0	0	1	0	1
H3BLT9	NLR family CARD domain-containing protein 3	NLRC3	4.76619	1	119.5	8.24	0.129232	1	0	0	0	0	0	0	0	0	0	0	0	0	0	0	1	0	1
P08069	Insulin-like growth factor 1 receptor	IGF1R	2.77981	1	154.7	5.8	0.129232	1	0	0	0	0	0	0	0	0	0	0	0	0	0	0	1	0	1
Q03181	Peroxisome proliferator-activated receptor delta	PPARD	13.1519	1	49.9	7.59	0.129232	1	0	0	0	0	0	0	0	0	0	0	0	0	0	0	1	0	1
Q9H2U1	ATP-dependent DNA/RNA helicase DHX36	DHX36	3.0754	1	114.7	7.68	0.129232	1	0	0	0	0	0	0	0	0	0	0	0	0	0	0	1	0	1
O15061	Synemin	SYNM	1.08626	1	172.7	5.16	0.129232	1	0	0	0	0	0	0	0	0	0	0	0	0	0	0	1	0	1
F5GYJ8	Ubiquitin thioesterase OTUB1	OTUB1	5.24476	1	32.3	4.96	0.129232	1	0	0	0	0	0	0	0	0	0	0	0	0	0	0	1	0	1
Q15572	TATA box-binding protein-associated factor RNA polymerase I subunit C	TAF1C	2.53165	1	95.2	8.59	0.129232	1	0	0	0	0	0	0	0	0	0	0	0	0	0	0	1	0	1
A0A0G2JNW1	Testis-expressed basic protein 1	TSBP1	2.4735	1	62.7	9.33	0.129232	1	0	0	0	0	0	0	0	0	0	0	0	0	0	0	1	0	1
Q14680	Maternal embryonic leucine zipper kinase	MELK	3.99386	1	74.6	8.72	0.129232	1	0	0	0	0	0	0	0	0	0	0	0	0	0	0	1	0	1
Q9NZY2	Putative uncharacterized protein FAM30A	FAM30A	6.71642	1	14.6	7.3	0.129232	1	0	0	0	0	0	0	0	0	0	0	0	0	0	0	1	0	1
Q9Y2V7	Conserved oligomeric Golgi complex subunit 6	COG6	3.34855	1	73.2	5.76	0.129232	1	0	0	0	0	0	0	0	0	0	0	0	0	0	0	1	0	1
Q8WW59	SPRY domain-containing protein 4	SPRYD4	8.21256	1	23.1	6.93	0.129232	1	0	0	0	0	0	0	0	0	0	0	0	0	0	0	1	0	1
Q8IVD9	NudC domain-containing protein 3	NUDCD3	8.31025	1	40.8	5.25	0.129232	1	0	0	0	0	0	0	0	0	0	0	0	0	0	0	1	0	1
E9PFE2	General transcription factor II-I repeat domain-containing protein 1	GTF2IRD1	0.833333	1	106	7.58	0.129232	1	0	0	0	0	0	0	0	0	0	0	0	0	0	0	1	0	1
Q12884	Prolyl endopeptidase FAP	FAP	2.23684	1	87.7	6.65	0.129232	1	0	0	0	0	0	0	0	0	0	0	0	0	0	0	1	0	1
Q9NPF2	Carbohydrate sulfotransferase 11	CHST11	7.38636	1	41.5	8.85	0.129232	1	0	0	0	0	0	0	0	0	0	0	0	0	0	0	1	0	1
Q9Y3T9	Nucleolar complex protein 2 homolog	NOC2L	1.73565	1	84.9	5.62	0.129232	1	0	0	0	0	0	0	0	0	0	0	0	0	0	0	1	0	1
Q96A46	Mitoferrin-2	SLC25A28	7.41758	1	39.2	8.59	0.129232	1	0	0	0	0	0	0	0	0	0	0	0	0	0	0	1	0	1
F8VXK0	Peptidyl-prolyl cis-trans isomerase FKBP11	FKBP11	12.5	1	8.2	7.36	0.129232	1	0	0	0	0	0	0	0	0	0	0	0	0	0	0	1	0	1
Q8IZS5	Orofacial cleft 1 candidate gene 1 protein	OFCC1	11.2554	1	26.7	6.25	0.129232	1	0	0	0	0	0	0	0	0	0	0	0	0	0	0	1	0	1
Q9HC10	Otoferlin	OTOF	0.350526	1	226.6	5.69	0.129232	1	0	0	0	0	0	0	0	0	0	0	0	0	0	0	1	0	1
Q9Y619	Mitochondrial ornithine transporter 1	SLC25A15	5.31561	1	32.7	9.13	0.129232	1	0	0	0	0	0	0	0	0	0	0	0	0	0	0	1	0	1
Q13363	C-terminal-binding protein 1	CTBP1	10	1	47.5	6.77	0.129232	1	0	0	0	0	0	0	0	0	0	0	0	0	0	0	1	0	1
J3QLE2	Dual-specificity mitogen-activated protein kinase kinase 4	MAP2K4	100	1	3.9	5.48	0.129232	1	0	0	0	0	0	0	0	0	0	0	0	0	0	0	1	0	1
A0A087WZ85	Roundabout homolog 1	ROBO1	3.34426	1	166.6	6.13	0.129232	1	0	0	0	0	0	0	0	0	0	0	0	0	0	0	1	0	1
Q9BTE7	DCN1-like protein 5	DCUN1D5	8.43882	1	27.5	5.58	0.129232	1	0	0	0	0	0	0	0	0	0	0	0	0	0	0	1	0	1
B4E2M5	Ankyrin repeat domain-containing protein 66	ANKRD66	7.96813	1	27.9	9.16	0.129232	1	0	0	0	0	0	0	0	0	0	0	0	0	0	0	1	0	1
O14657	Torsin-1B	TOR1B	6.25	1	38	8.54	0.129232	1	0	0	0	0	0	0	0	0	0	0	0	0	0	0	1	0	1
Q8NGR2	Olfactory receptor 1L6	OR1L6	14.121	1	39.5	9.52	0.129232	1	0	0	0	0	0	0	0	0	0	0	0	0	0	0	1	0	1
P11686	Pulmonary surfactant-associated protein C	SFTPC	14.2132	1	21	6.65	0.129232	1	0	0	0	0	0	0	0	0	0	0	0	0	0	0	1	0	1
Q32MZ4	Leucine-rich repeat flightless-interacting protein 1	LRRFIP1	1.48515	1	89.2	4.65	0.129232	1	0	0	0	0	0	0	0	0	0	0	0	0	0	0	1	0	1
Q8NC67	Neuropilin and tolloid-like protein 2	NETO2	7.2381	1	59.4	6.81	0.129232	1	0	0	0	0	0	0	0	0	0	0	0	0	0	0	1	0	1
Q6IA86	Elongator complex protein 2	ELP2	2.54237	1	92.4	5.96	0.129232	1	0	0	0	0	0	0	0	0	0	0	0	0	0	0	1	0	1
E7EW31	Proline-rich basic protein 1	PROB1	5.51724	1	106.9	9.63	0.129232	1	0	0	0	0	0	0	0	0	0	0	0	0	0	0	1	0	1
Q01831	DNA repair protein complementing XP-C cells	XPC	3.7234	1	105.9	8.9	0.129232	1	0	0	0	0	0	0	0	0	0	0	0	0	0	0	1	0	1
Q5JRC9	Protein FAM47A	FAM47A	1.26422	1	90.5	9.11	0.129232	1	0	0	0	0	0	0	0	0	0	0	0	0	0	0	1	0	1
B1AKR6	Dynein light chain roadblock-type 1	DYNLRB1	18.2432	1	16.2	7.02	0.129232	1	0	0	0	0	0	0	0	0	0	0	0	0	0	0	1	0	1
P13349	Myogenic factor 5	MYF5	5.88235	1	28.3	6.3	0.129232	1	0	0	0	0	0	0	0	0	0	0	0	0	0	0	1	0	1
H0YJI1	SRA stem-loop-interacting RNA-binding protein, mitochondrial (Fragment)	SLIRP	20	1	4.3	12.7	0.129232	1	0	0	0	0	0	0	0	0	0	0	0	0	0	0	1	0	1
A0A1B0GW21	KIF-binding protein (Fragment)	KIFBP	14.8325	1	24.1	5.43	0.129232	1	0	0	0	0	0	0	0	0	0	0	0	0	0	0	1	0	1
P11464	Preancy-specific beta-1-glycoprotein 1	PSG1	6.92124	1	47.2	8.12	0.129232	1	0	0	0	0	0	0	0	0	0	0	0	0	0	0	1	0	1
P35318	ADM	ADM	17.8378	1	20.4	10.84	0.129232	1	0	0	0	0	0	0	0	0	0	0	0	0	0	0	1	0	1
Q8N239	Kelch-like protein 34	KLHL34	4.96894	1	70.6	5.6	0.129232	1	0	0	0	0	0	0	0	0	0	0	0	0	0	0	1	0	1
Q6ZW61	Bardet-Biedl syndrome 12 protein	BBS12	6.19718	1	79	6.2	0.129232	1	0	0	0	0	0	0	0	0	0	0	0	0	0	0	1	0	1
R4GN21	UbiA prenyltransferase domain-containing protein 1 (Fragment)	UBIAD1	38.961	1	8.2	7.24	0.129232	1	0	0	0	0	0	0	0	0	0	0	0	0	0	0	1	0	1
P28223	5-hydroxytryptamine receptor 2A	HTR2A	1.91083	1	52.6	7.66	0.129232	1	0	0	0	0	0	0	0	0	0	0	0	0	0	0	1	0	1
O43149	Zinc finger ZZ-type and EF-hand domain-containing protein 1	ZZEF1	0.337724	1	330.9	5.95	0.129232	1	0	0	0	0	0	0	0	0	0	0	0	0	0	0	1	0	1
Q8NG81	Olfactory receptor 2M7	OR2M7	13.141	1	34.9	7.58	0.129232	1	0	0	0	0	0	0	0	0	0	0	0	0	0	0	1	0	1
Q8TDS5	Oxoeicosanoid receptor 1	OXER1	9.21986	1	45.8	9.66	0.129232	1	0	0	0	0	0	0	0	0	0	0	0	0	0	0	1	0	1
Q92508	Piezo-type mechanosensitive ion channel component 1	PIEZO1	0.515668	1	286.6	7.47	0.129232	1	0	0	0	0	0	0	0	0	0	0	0	0	0	0	1	0	1
Q8NGE5	Olfactory receptor 10A7	OR10A7	9.17722	1	35.7	8.46	0.129232	1	0	0	0	0	0	0	0	0	0	0	0	0	0	0	1	0	1
A0A0G2JN34	Transient receptor potential cation channel subfamily M member 1	TRPM1	1.46163	1	186.4	7.14	0.129232	1	0	0	0	0	0	0	0	0	0	0	0	0	0	0	1	0	1
A5PLK6	Regulator of G-protein sialing protein-like	RGSL1	4.5539	1	125.6	9.01	0.129232	1	0	0	0	0	0	0	0	0	0	0	0	0	0	0	1	0	1
C9JXA7	Ragulator complex protein LAMTOR4	LAMTOR4	38.6861	1	14.3	7.36	0.129232	1	0	0	0	0	0	0	0	0	0	0	0	0	0	0	1	0	1
U3KPS9	Adenylate cyclase type 10	ADCY10	63.0137	1	8.7	5.83	0.129232	1	0	0	0	0	0	0	0	0	0	0	0	0	0	0	1	0	1
P38398	Breast cancer type 1 susceptibility protein	BRCA1	0.85883	1	207.6	5.41	0.129232	1	0	0	0	0	0	0	0	0	0	0	0	0	0	0	1	0	1
Q8IYU8	Calcium uptake protein 2, mitochondrial	MICU2	5.99078	1	49.6	9.09	0.129232	1	0	0	0	0	0	0	0	0	0	0	0	0	0	0	1	0	1
Q3KQV3	Zinc finger protein 792	ZNF792	4.43038	1	71.5	8.02	0.129232	1	0	0	0	0	0	0	0	0	0	0	0	0	0	0	1	0	1
H0YMP6	Ubiquitin carboxyl-terminal hydrolase 3 (Fragment)	USP3	15.9091	1	14.6	7.11	0.129232	1	0	0	0	0	0	0	0	0	0	0	0	0	0	0	1	0	1
Q9ULJ8	Neurabin-1	PPP1R9A	5.19126	1	123.3	5.1	0.129232	1	0	0	0	0	0	0	0	0	0	0	0	0	0	0	1	0	1
A0A494C087	Receptor-type tyrosine-protein phosphatase zeta	PTPRZ1	1.35939	1	258.5	4.91	0.129232	1	0	0	0	0	0	0	0	0	0	0	0	0	0	0	1	0	1
O75908	Sterol O-acyltransferase 2	SOAT2	8.23755	1	59.9	8.63	0.129232	1	0	0	0	0	0	0	0	0	0	0	0	0	0	0	1	0	1
Q8N392	Rho GTPase-activating protein 18	ARHGAP18	7.23982	1	74.9	6.44	0.129232	1	0	0	0	0	0	0	0	0	0	0	0	0	0	0	1	0	1
P00450	Ceruloplasmin	CP	0.751174	1	122.1	5.72	0.129232	1	0	0	0	0	0	0	0	0	0	0	0	0	0	0	1	0	1
Q14393	Growth arrest-specific protein 6	GAS6	3.39233	1	74.9	5.69	0.129232	1	0	0	0	0	0	0	0	0	0	0	0	0	0	0	1	0	1
A0A087WZK0	Deoxyhypusine synthase	DHPS	4.86486	1	41.1	5.47	0.129232	1	0	0	0	0	0	0	0	0	0	0	0	0	0	0	1	0	1
Q99965	Disintegrin and metalloproteinase domain-containing protein 2	ADAM2	2.31293	1	82.4	6.15	0.129232	1	0	0	0	0	0	0	0	0	0	0	0	0	0	0	1	0	1
A0A087WV75	Neural cell adhesion molecule 1	NCAM1	3.16742	1	97.3	4.93	0.129232	1	0	0	0	0	0	0	0	0	0	0	0	0	0	0	1	0	1
O14782	Kinesin-like protein KIF3C	KIF3C	1.89155	1	89.4	8.22	0.129232	1	0	0	0	0	0	0	0	0	0	0	0	0	0	0	1	0	1
P36021	Monocarboxylate transporter 8	SLC16A2	4.26716	1	59.5	5.59	0.129232	1	0	0	0	0	0	0	0	0	0	0	0	0	0	0	1	0	1
Q9NS39	Double-stranded RNA-specific editase B2	ADARB2	3.11231	1	80.6	10.17	0.129232	1	0	0	0	0	0	0	0	0	0	0	0	0	0	0	1	0	1
A0A087WWT4	Tetraspanin	TSPAN10	6.10687	1	40.8	6.92	0.129232	1	0	0	0	0	0	0	0	0	0	0	0	0	0	0	1	0	1
Q8TCX5	Rhophilin-1	RHPN1	1.19403	1	73.5	7.53	0.129232	1	0	0	0	0	0	0	0	0	0	0	0	0	0	0	1	0	1
Q49AR2	UPF0489 protein C5orf22	C5orf22	6.78733	1	49.9	4.78	0.129232	1	0	0	0	0	0	0	0	0	0	0	0	0	0	0	1	0	1
P07585	Decorin	DCN	6.96379	2	39.7	8.54	0	0	0	0	0.477984	1	0	0	0	0	0	0	0	0	0	0	1	0	1
Q14114	Low-density lipoprotein receptor-related protein 8	LRP8	1.76532	1	105.6	5.05	0	0	0	0	0.44462	2	0	0	0	0	0	0	0	0	0	0	1	0	1
Q6P1J6	Phospholipase B1, membrane-associated	PLB1	0.617284	1	163	5.88	0	0	0	0	0.441953	1	0	0	0	0	0	0	0	0	0	0	1	0	1
A0A087WTB0	DNA repair and recombination protein RAD54-like (Fragment)	RAD54L	13.2812	2	28.5	8.72	0	0	0	0	0.378913	2	0	0	0	0	0	0	0	0	0	0	1	0	1
O60229	Kalirin	KALRN	1.10516	2	340	6.07	0	0	0	0	0.346693	2	0	0	0	0	0	0	0	0	0	0	1	0	1
Q8NGR3	Olfactory receptor 1K1	OR1K1	8.5443	1	34.2	7.93	0	0	0	0	0.223644	1	0	0	0	0	0	0	0	0	0	0	1	0	1
H0Y5J9	TRIO and F-actin-binding protein (Fragment)	TRIOBP	6.75241	1	34.4	8.91	0	0	0	0	0.223644	1	0	0	0	0	0	0	0	0	0	0	1	0	1
E9PBC5	Plasma kallikrein	KLKB1	2.33463	1	57.6	8.35	0	0	0	0	0.223644	1	0	0	0	0	0	0	0	0	0	0	1	0	1
J3QK89	Calcium homeostasis endoplasmic reticulum protein	CHERP	2.26537	1	104.9	9.19	0	0	0	0	0.223644	1	0	0	0	0	0	0	0	0	0	0	1	0	1
B2RC85	Radial spoke head 10 homolog B2	RSPH10B2	1.6092	1	100.5	7.49	0	0	0	0	0.223644	1	0	0	0	0	0	0	0	0	0	0	1	0	1
Q8WXA8	5-hydroxytryptamine receptor 3C	HTR3C	4.25056	1	50.2	5.88	0	0	0	0	0.223644	1	0	0	0	0	0	0	0	0	0	0	1	0	1
Q9NVU0	DNA-directed RNA polymerase III subunit RPC5	POLR3E	2.25989	1	79.8	6.47	0	0	0	0	0.223644	1	0	0	0	0	0	0	0	0	0	0	1	0	1
A0A087X1N8	Serpin B6	SERPINB6	4.05063	1	44.8	5.68	0	0	0	0	0.223644	1	0	0	0	0	0	0	0	0	0	0	1	0	1
Q13451	Peptidyl-prolyl cis-trans isomerase FKBP5	FKBP5	4.37637	1	51.2	5.9	0	0	0	0	0.223644	1	0	0	0	0	0	0	0	0	0	0	1	0	1
H3BUP8	Exportin-6 (Fragment)	XPO6	66.6667	1	2.5	6.23	0	0	0	0	0.223644	1	0	0	0	0	0	0	0	0	0	0	1	0	1
Q96F07	Cytoplasmic FMR1-interacting protein 2	CYFIP2	0.938967	1	148.3	7.31	0	0	0	0	0.223644	1	0	0	0	0	0	0	0	0	0	0	1	0	1
Q8IY22	C-Maf-inducing protein	CMIP	1.16429	1	86.3	6.7	0	0	0	0	0.223644	1	0	0	0	0	0	0	0	0	0	0	1	0	1
P80108	Phosphatidylinositol-glycan-specific phospholipase D	GPLD1	1.07143	1	92.3	6.37	0	0	0	0	0.223644	1	0	0	0	0	0	0	0	0	0	0	1	0	1
A0A5F9ZHB4	Dipeptidase	DPEP3	2.14425	1	56.4	8.75	0	0	0	0	0.223644	1	0	0	0	0	0	0	0	0	0	0	1	0	1
Q8IWW8	Hydroxyacid-oxoacid transhydrogenase, mitochondrial	ADHFE1	3.64026	1	50.3	7.77	0	0	0	0	0.223644	1	0	0	0	0	0	0	0	0	0	0	1	0	1
Q658Y4	Protein FAM91A1	FAM91A1	3.46062	1	93.9	6.39	0	0	0	0	0.223644	1	0	0	0	0	0	0	0	0	0	0	1	0	1
Q5SRH9	Tetratricopeptide repeat protein 39A	TTC39A	2.61011	1	69.7	7.47	0	0	0	0	0.223644	1	0	0	0	0	0	0	0	0	0	0	1	0	1
I3L0N7	Serine/arginine repetitive matrix protein 2 (Fragment)	SRRM2	17.3913	1	13.4	6.19	0	0	0	0	0.220976	1	0	0	0	0	0	0	0	0	0	0	1	0	1
Q9BZI7	Regulator of nonsense transcripts 3B	UPF3B	3.93375	1	57.7	9.48	0	0	0	0	0.220976	1	0	0	0	0	0	0	0	0	0	0	1	0	1
Q14999	Cullin-7	CUL7	1.649	1	191	5.87	0	0	0	0	0.220976	1	0	0	0	0	0	0	0	0	0	0	1	0	1
E9PIF5	Phospholipase DDHD2	DDHD2	12.6761	1	16.7	5.22	0	0	0	0	0.220976	1	0	0	0	0	0	0	0	0	0	0	1	0	1
Q8N9N5	Protein BANP	BANP	1.7341	1	56.5	5.49	0	0	0	0	0.220976	1	0	0	0	0	0	0	0	0	0	0	1	0	1
Q96QF7	Acidic repeat-containing protein	GCNA	0.723589	1	76.1	4.6	0	0	0	0	0.220976	1	0	0	0	0	0	0	0	0	0	0	1	0	1
M0QX63	Zinc finger protein 547 (Fragment)	ZNF547	9.7561	1	4.8	4.42	0	0	0	0	0.220976	1	0	0	0	0	0	0	0	0	0	0	1	0	1
A0A0A0MTN6	Biogenesis of lysosome-related organelles complex 1 subunit 5	BLOC1S5	17.7778	1	9.8	8.53	0	0	0	0	0.220976	1	0	0	0	0	0	0	0	0	0	0	1	0	1
Q9Y2M5	Kelch-like protein 20	KLHL20	1.64204	1	67.9	6.87	0	0	0	0	0.220976	1	0	0	0	0	0	0	0	0	0	0	1	0	1
A0A087WX23	Retrotransposon-derived protein PEG10	PEG10	2.93742	1	88.2	7.08	0	0	0	0	0.220976	1	0	0	0	0	0	0	0	0	0	0	1	0	1
Q92953	Potassium voltage-gated channel subfamily B member 2	KCNB2	1.64654	1	102.5	6.14	0	0	0	0	0.220976	1	0	0	0	0	0	0	0	0	0	0	1	0	1
Q13324	Corticotropin-releasing factor receptor 2	CRHR2	5.3528	1	47.7	7.72	0	0	0	0	0.220976	1	0	0	0	0	0	0	0	0	0	0	1	0	1
Q9NQ38	Serine protease inhibitor Kazal-type 5	SPINK5	1.50376	1	120.6	8.06	0	0	0	0	0.220976	1	0	0	0	0	0	0	0	0	0	0	1	0	1
E5RG85	Protein CBFA2T1 (Fragment)	RUNX1T1	2.33918	1	18.3	9.99	0	0	0	0	0.220976	1	0	0	0	0	0	0	0	0	0	0	1	0	1
Q14324	Myosin-binding protein C, fast-type	MYBPC2	1.13935	1	128	7.52	0	0	0	0	0.220976	1	0	0	0	0	0	0	0	0	0	0	1	0	1
Q3ZLR7	Transcription factor SPT20 homolog-like 1	SUPT20HL1	3.40219	1	89.4	8.78	0	0	0	0	0.220976	1	0	0	0	0	0	0	0	0	0	0	1	0	1
Q8TAE8	Growth arrest and DNA damage-inducible proteins-interacting protein 1	GADD45GIP1	10.3604	1	25.4	10.02	0	0	0	0	0.220976	1	0	0	0	0	0	0	0	0	0	0	1	0	1
P52789	Hexokinase-2	HK2	2.18103	1	102.3	6.05	0	0	0	0	0.220976	1	0	0	0	0	0	0	0	0	0	0	1	0	1
H3BSC9	Protein ERGIC-53-like (Fragment)	LMAN1L	22.0183	1	11.7	7.27	0	0	0	0	0.220976	1	0	0	0	0	0	0	0	0	0	0	1	0	1
A0A3B3ISW9	Phosphoinositide phospholipase C	PLCZ1	2.61941	1	75.3	6.61	0	0	0	0	0.220976	1	0	0	0	0	0	0	0	0	0	0	1	0	1
Q8NGY0	Olfactory receptor 10X1	OR10X1	9.81595	1	36.4	8.15	0	0	0	0	0.220976	1	0	0	0	0	0	0	0	0	0	0	1	0	1
P78539	Sushi repeat-containing protein SRPX	SRPX	4.52586	1	51.5	8.66	0	0	0	0	0.220976	1	0	0	0	0	0	0	0	0	0	0	1	0	1
Q96KN7	X-linked retinitis pigmentosa GTPase regulator-interacting protein 1	RPGRIP1	0.544323	1	146.6	5.68	0	0	0	0	0.220976	1	0	0	0	0	0	0	0	0	0	0	1	0	1
Q9P0B6	Coiled-coil domain-containing protein 167	CCDC167	7.21649	1	11.5	9.5	0	0	0	0	0.220976	1	0	0	0	0	0	0	0	0	0	0	1	0	1
Q9UKT8	F-box/WD repeat-containing protein 2	FBXW2	4.84581	1	51.5	6.58	0	0	0	0	0.220976	1	0	0	0	0	0	0	0	0	0	0	1	0	1
Q86UW1	Organic solute transporter subunit alpha	SLC51A	7.35294	1	37.7	8.54	0	0	0	0	0.220976	1	0	0	0	0	0	0	0	0	0	0	1	0	1
Q5VZN3	Zinc finger protein 483	ZNF483	8.98876	1	20.8	5	0	0	0	0	0.188893	1	0	0	0	0	0	0	0	0	0	0	1	0	1
Q9Y471	Inactive cytidine monophosphate-N-acetylneuraminic acid hydroxylase	CMAHP	5.78842	1	58.3	6.39	0	0	0	0	0.188893	1	0	0	0	0	0	0	0	0	0	0	1	0	1
Q8N4L8	Coiled-coil domain-containing protein 24	CCDC24	7.81759	1	34.3	7.02	0	0	0	0	0.188893	1	0	0	0	0	0	0	0	0	0	0	1	0	1
Q7Z4H8	Protein O-glucosyltransferase 3	POGLUT3	2.95858	1	58.5	8.24	0	0	0	0	0.188893	1	0	0	0	0	0	0	0	0	0	0	1	0	1
Q14833	Metabotropic glutamate receptor 4	GRM4	2.41228	1	101.8	8.82	0	0	0	0	0.188893	1	0	0	0	0	0	0	0	0	0	0	1	0	1
Q8TDM6	Disks large homolog 5	DLG5	1.35487	1	213.7	7.42	0	0	0	0	0.188893	1	0	0	0	0	0	0	0	0	0	0	1	0	1
P98161	Polycystin-1	PKD1	0.278875	1	462.2	6.73	0	0	0	0	0.188893	1	0	0	0	0	0	0	0	0	0	0	1	0	1
Q9H0M0	NEDD4-like E3 ubiquitin-protein ligase WWP1	WWP1	2.06074	1	105.1	5.9	0	0	0	0	0.188893	1	0	0	0	0	0	0	0	0	0	0	1	0	1
O15438	Canalicular multispecific organic anion transporter 2	ABCC3	1.57171	1	169.2	7.2	0	0	0	0	0.188893	1	0	0	0	0	0	0	0	0	0	0	1	0	1
Q9NVV4	Poly(A) RNA polymerase, mitochondrial	MTPAP	2.06186	1	66.1	9.04	0	0	0	0	0.188893	1	0	0	0	0	0	0	0	0	0	0	1	0	1
Q8N1G4	Leucine-rich repeat-containing protein 47	LRRC47	3.25901	1	63.4	8.28	0	0	0	0	0.188893	1	0	0	0	0	0	0	0	0	0	0	1	0	1
Q9UPW6	DNA-binding protein SATB2	SATB2	3.41064	1	82.5	6.9	0	0	0	0	0.188893	1	0	0	0	0	0	0	0	0	0	0	1	0	1
K7EKB9	Transcription factor E2-alpha (Fragment)	TCF3	6.70391	1	20.1	6.09	0	0	0	0	0.188893	1	0	0	0	0	0	0	0	0	0	0	1	0	1
Q6UXY8	Transmembrane channel-like protein 5	TMC5	1.88867	1	114.7	8.21	0	0	0	0	0.188893	1	0	0	0	0	0	0	0	0	0	0	1	0	1
F8WD09	GPN-loop GTPase	GPN1	47.9452	1	7.5	6.49	0	0	0	0	0.188893	1	0	0	0	0	0	0	0	0	0	0	1	0	1
Q9UQR1	Zinc finger protein 148	ZNF148	1.63728	1	88.9	6.48	0	0	0	0	0.188893	1	0	0	0	0	0	0	0	0	0	0	1	0	1
H3BT02	Integrator complex subunit 14 (Fragment)	INTS14	38.4615	1	4.3	4.53	0	0	0	0	0.188893	1	0	0	0	0	0	0	0	0	0	0	1	0	1
Q9BYB0	SH3 and multiple ankyrin repeat domains protein 3	SHANK3	2.07972	1	184.6	8.88	0	0	0	0	0.188893	1	0	0	0	0	0	0	0	0	0	0	1	0	1
A0A2R8YFA9	[F-actin]-monooxygenase MICAL2	MICAL2	2.24834	1	218.9	8.34	0	0	0	0	0.188893	1	0	0	0	0	0	0	0	0	0	0	1	0	1
Q5VV63	Attractin-like protein 1	ATRNL1	1.74039	1	152.5	7.31	0	0	0	0	0.188893	1	0	0	0	0	0	0	0	0	0	0	1	0	1
P48145	Neuropeptides B/W receptor type 1	NPBWR1	8.53659	1	36.1	8.73	0	0	0	0	0.188893	1	0	0	0	0	0	0	0	0	0	0	1	0	1
Q71RC2	La-related protein 4	LARP4	0.690608	1	80.5	6.61	0	0	0	0	0.188893	1	0	0	0	0	0	0	0	0	0	0	1	0	1
Q15274	Nicotinate-nucleotide pyrophosphorylase [carboxylating]	QPRT	17.1717	1	30.8	6.21	0	0	0	0	0.188893	1	0	0	0	0	0	0	0	0	0	0	1	0	1
K7ER97	E3 SUMO-protein ligase PIAS2 (Fragment)	PIAS2	14.7727	1	9.8	10.62	0	0	0	0	0.188893	1	0	0	0	0	0	0	0	0	0	0	1	0	1
P53794	Sodium/myo-inositol cotransporter	SLC5A3	1.11421	1	79.6	7.27	0	0	0	0	0.188893	1	0	0	0	0	0	0	0	0	0	0	1	0	1
Q9NXF1	Testis-expressed protein 10	TEX10	3.65985	1	105.6	9.36	0	0	0	0	0.188893	1	0	0	0	0	0	0	0	0	0	0	1	0	1
O14494	Phospholipid phosphatase 1	PLPP1	10.2113	1	32.1	7.97	0	0	0	0	0.188893	1	0	0	0	0	0	0	0	0	0	0	1	0	1
H3BUX4	Mitochondrial Rho GTPase 2	RHOT2	22.963	1	14.9	4.89	0	0	0	0	0.188893	1	0	0	0	0	0	0	0	0	0	0	1	0	1
O94967	WD repeat-containing protein 47	WDR47	0.761697	1	101.9	5.94	0	0	0	0	0.188893	1	0	0	0	0	0	0	0	0	0	0	1	0	1
A2A2Z9	Ankyrin repeat domain-containing protein 18B	ANKRD18B	1.08803	1	118.2	8.15	0	0	0	0	0.188893	1	0	0	0	0	0	0	0	0	0	0	1	0	1
Q86YQ8	Copine-8	CPNE8	4.07801	1	63.1	5.96	0	0	0	0	0.188893	1	0	0	0	0	0	0	0	0	0	0	1	0	1
Q8N4C7	Syntaxin-19	STX19	5.10204	1	34.3	7.39	0	0	0	0	0.188893	1	0	0	0	0	0	0	0	0	0	0	1	0	1
Q8TCY5	Melanocortin-2 receptor accessory protein	MRAP	19.7674	1	19.1	7.88	0	0	0	0	0.188893	1	0	0	0	0	0	0	0	0	0	0	1	0	1
K7EII4	Ubiquitin carboxyl-terminal hydrolase 32 (Fragment)	USP32	9.7561	1	28.3	7.23	0	0	0	0	0.188893	1	0	0	0	0	0	0	0	0	0	0	1	0	1
Q96JM7	Lethal(3)maliant brain tumor-like protein 3	L3MBTL3	2.82051	1	88.3	6.46	0	0	0	0	0.188893	1	0	0	0	0	0	0	0	0	0	0	1	0	1
O00429	Dynamin-1-like protein	DNM1L	2.58152	1	81.8	6.81	0	0	0	0	0.187365	1	0	0	0	0	0	0	0	0	0	0	1	0	1
Q8N807	Protein disulfide-isomerase-like protein of the testis	PDILT	2.56849	1	66.6	6.86	0	0	0	0	0.187365	1	0	0	0	0	0	0	0	0	0	0	1	0	1
Q8TC21	Zinc finger protein 596	ZNF596	1.78571	1	58.5	8.92	0	0	0	0	0.187365	1	0	0	0	0	0	0	0	0	0	0	1	0	1
O75208	Ubiquinone biosynthesis protein COQ9, mitochondrial	COQ9	12.8931	1	35.5	5.94	0	0	0	0	0.187365	1	0	0	0	0	0	0	0	0	0	0	1	0	1
A0A1B0GWG4	Serine-rich and transmembrane domain-containing 2	SERTM2	17.7778	1	10.2	6.51	0	0	0	0	0.187365	1	0	0	0	0	0	0	0	0	0	0	1	0	1
Q8IWZ8	SURP and G-patch domain-containing protein 1	SUGP1	4.34109	1	72.4	7.61	0	0	0	0	0.187365	1	0	0	0	0	0	0	0	0	0	0	1	0	1
Q92922	SWI/SNF complex subunit SMARCC1	SMARCC1	1.26697	1	122.8	5.76	0	0	0	0	0.187365	1	0	0	0	0	0	0	0	0	0	0	1	0	1
O43298	Zinc finger and BTB domain-containing protein 43	ZBTB43	3.21199	1	52.6	5.76	0	0	0	0	0.187365	1	0	0	0	0	0	0	0	0	0	0	1	0	1
Q9BV94	ER degradation-enhancing alpha-mannosidase-like protein 2	EDEM2	7.26644	1	64.7	5.31	0	0	0	0	0.187365	1	0	0	0	0	0	0	0	0	0	0	1	0	1
J3KR12	Uncharacterized protein		5.01393	1	36.7	11.37	0	0	0	0	0.187365	1	0	0	0	0	0	0	0	0	0	0	1	0	1
Q9NZ08	Endoplasmic reticulum aminopeptidase 1	ERAP1	3.50691	1	107.2	6.46	0	0	0	0	0.187365	1	0	0	0	0	0	0	0	0	0	0	1	0	1
Q3T8J9	GON-4-like protein	GON4L	0.624721	1	248.5	5.01	0	0	0	0	0.187365	1	0	0	0	0	0	0	0	0	0	0	1	0	1
Q9ULL0	Acrosomal protein KIAA1210	KIAA1210	1.63839	1	186.9	8.51	0	0	0	0	0.187365	1	0	0	0	0	0	0	0	0	0	0	1	0	1
F5H2B5	5'-3' exonuclease PLD4	PLD4	1.94932	1	56.3	8.28	0	0	0	0	0.187365	1	0	0	0	0	0	0	0	0	0	0	1	0	1
Q9BT25	HAUS augmin-like complex subunit 8	HAUS8	6.09756	1	44.8	7.06	0	0	0	0	0.187365	1	0	0	0	0	0	0	0	0	0	0	1	0	1
Q96L73	Histone-lysine N-methyltransferase, H3 lysine-36 specific	NSD1	0.55638	1	296.5	8.03	0	0	0	0	0.187365	1	0	0	0	0	0	0	0	0	0	0	1	0	1
A4D1U4	DENN domain-containing protein 11	DENND11	2.85714	1	51.4	5.31	0	0	0	0	0.187365	1	0	0	0	0	0	0	0	0	0	0	1	0	1
Q8IZL2	Mastermind-like protein 2	MAML2	0.865052	1	125.1	9.42	0	0	0	0	0.187365	1	0	0	0	0	0	0	0	0	0	0	1	0	1
O14841	5-oxoprolinase	OPLAH	1.70807	1	137.4	6.58	0	0	0	0	0.187365	1	0	0	0	0	0	0	0	0	0	0	1	0	1
H7C588	E3 ubiquitin-protein ligase makorin-1 (Fragment)	MKRN1	20.5128	1	4.4	10.92	0	0	0	0	0.187365	1	0	0	0	0	0	0	0	0	0	0	1	0	1
Q5VV67	Peroxisome proliferator-activated receptor gamma coactivator-related protein 1	PPRC1	1.14183	1	177.4	6.51	0	0	0	0	0.187365	1	0	0	0	0	0	0	0	0	0	0	1	0	1
Q4VX62	Putative uncharacterized protein C6orf99	C6orf99	5.94059	1	22.8	8.21	0	0	0	0	0.187365	1	0	0	0	0	0	0	0	0	0	0	1	0	1
Q8NFK1	Gap junction gamma-3 protein	GJC3	5.73477	1	31.3	9.17	0	0	0	0	0.159328	1	0	0	0	0	0	0	0	0	0	0	1	0	1
Q8N0Z3	Spindle and centriole-associated protein 1	SPICE1	2.69006	1	96.2	7.44	0	0	0	0	0.159328	1	0	0	0	0	0	0	0	0	0	0	1	0	1
Q8NG76	Olfactory receptor 2T33	OR2T33	8.125	1	35.9	8.57	0	0	0	0	0.159328	1	0	0	0	0	0	0	0	0	0	0	1	0	1
A0A2R8YF01	Vacuolar protein sorting-associated protein 45	VPS45	5.52995	1	50	7.24	0	0	0	0	0.159328	1	0	0	0	0	0	0	0	0	0	0	1	0	1
O60938	Keratocan	KERA	5.39773	1	40.5	7.47	0	0	0	0	0.159328	1	0	0	0	0	0	0	0	0	0	0	1	0	1
Q9NVH2	Integrator complex subunit 7	INTS7	1.97505	1	106.8	8.02	0	0	0	0	0.159328	1	0	0	0	0	0	0	0	0	0	0	1	0	1
Q5T0Z8	Uncharacterized protein C6orf132	C6orf132	0.841751	1	124	9.45	0	0	0	0	0.159328	1	0	0	0	0	0	0	0	0	0	0	1	0	1
P41236	Protein phosphatase inhibitor 2	PPP1R2	5.36585	1	23	4.74	0	0	0	0	0.159328	1	0	0	0	0	0	0	0	0	0	0	1	0	1
A6NI87	Protein chibby homolog 3	CBY3	7.43802	1	27.3	10.64	0	0	0	0	0.159328	1	0	0	0	0	0	0	0	0	0	0	1	0	1
Q9UBH6	Xenotropic and polytropic retrovirus receptor 1	XPR1	3.16092	1	81.5	8.44	0	0	0	0	0.159328	1	0	0	0	0	0	0	0	0	0	0	1	0	1
Q9UL01	Dermatan-sulfate epimerase	DSE	0.730689	1	109.7	8.09	0	0	0	0	0.159328	1	0	0	0	0	0	0	0	0	0	0	1	0	1
Q86Y56	Dynein assembly factor 5, axonemal	DNAAF5	2.69006	1	93.5	6.42	0	0	0	0	0.159328	1	0	0	0	0	0	0	0	0	0	0	1	0	1
H9KV53	Cytosolic carboxypeptidase 2	AGBL2	3.4292	1	104.4	9.03	0	0	0	0	0.159328	1	0	0	0	0	0	0	0	0	0	0	1	0	1
Q13268	Dehydrogenase/reductase SDR family member 2, mitochondrial	DHRS2	8.21429	1	29.9	9.01	0	0	0	0	0.159328	1	0	0	0	0	0	0	0	0	0	0	1	0	1
Q2LD37	Transmembrane protein KIAA1109	KIAA1109	0.43956	1	555.1	6.58	0	0	0	0	0.159328	1	0	0	0	0	0	0	0	0	0	0	1	0	1
Q8WUP2	Filamin-binding LIM protein 1	FBLIM1	2.14477	1	40.6	6.02	0	0	0	0	0.159328	1	0	0	0	0	0	0	0	0	0	0	1	0	1
Q9BZQ2	Testicular spindle-associated protein SHCBP1L	SHCBP1L	6.27871	1	72.6	5.31	0	0	0	0	0.159328	1	0	0	0	0	0	0	0	0	0	0	1	0	1
Q8WXG6	MAP kinase-activating death domain protein	MADD	0.546448	1	183.2	6.04	0	0	0	0	0.159328	1	0	0	0	0	0	0	0	0	0	0	1	0	1
Q9Y2D8	Afadin- and alpha-actinin-binding protein	SSX2IP	1.30293	1	71.2	6.4	0	0	0	0	0.159328	1	0	0	0	0	0	0	0	0	0	0	1	0	1
P10071	Transcriptional activator GLI3	GLI3	0.632911	1	169.8	7.4	0	0	0	0	0.159328	1	0	0	0	0	0	0	0	0	0	0	1	0	1
Q5VZE5	N-alpha-acetyltransferase 35, NatC auxiliary subunit	NAA35	3.31034	1	83.6	7.05	0	0	0	0	0.159328	1	0	0	0	0	0	0	0	0	0	0	1	0	1
Q14766	Latent-transforming growth factor beta-binding protein 1	LTBP1	0.813481	1	186.7	5.96	0	0	0	0	0.159328	1	0	0	0	0	0	0	0	0	0	0	1	0	1
Q9Y6X0	SET-binding protein	SETBP1	0.814536	1	174.9	9.74	0	0	0	0	0.159328	1	0	0	0	0	0	0	0	0	0	0	1	0	1
A0A2U3TZM3	Chromosome 1 open reading frame 19, isoform CRA_a	TSEN15	11.4286	1	19.1	4.54	0	0	0	0	0.159328	1	0	0	0	0	0	0	0	0	0	0	1	0	1
A0A0A0MR85	Glutathione S-transferase Mu 4	GSTM4	13.7615	1	25.5	5.9	0	0	0	0	0.159328	1	0	0	0	0	0	0	0	0	0	0	1	0	1
A0A590UJL7	FERM and PDZ domain-containing protein 4	FRMPD4	0.337079	1	195.2	5.43	0	0	0	0	0.159328	1	0	0	0	0	0	0	0	0	0	0	1	0	1
A0A087X0Z1	Arf-GAP with GTPase, ANK repeat and PH domain-containing protein 4	AGAP4	2.76968	1	75.6	7.12	0	0	0	0	0.159328	1	0	0	0	0	0	0	0	0	0	0	1	0	1
Q96M27	Protein PRRC1	PRRC1	2.92135	1	46.7	5.83	0	0	0	0	0.159328	1	0	0	0	0	0	0	0	0	0	0	1	0	1
U3KQK5	Uncharacterized protein		10.3659	1	17	10.8	0	0	0	0	0.159328	1	0	0	0	0	0	0	0	0	0	0	1	0	1
O43379	WD repeat-containing protein 62	WDR62	1.05402	1	165.8	5.91	0	0	0	0	0.159328	1	0	0	0	0	0	0	0	0	0	0	1	0	1
A0A1B0GUH0	Oxygen-regulated protein 1	RP1	2.18927	1	158.4	7.91	0	0	0	0	0.159328	1	0	0	0	0	0	0	0	0	0	0	1	0	1
A0A5F9ZHW8	Pleckstrin homology domain-containing family G member 5	PLEKHG5	1.71946	1	122.3	6.04	0	0	0	0	0.159328	1	0	0	0	0	0	0	0	0	0	0	1	0	1
Q9NZB8	Molybdenum cofactor biosynthesis protein 1	MOCS1	1.88679	1	70.1	9.26	0	0	0	0	0.159328	1	0	0	0	0	0	0	0	0	0	0	1	0	1
Q8IYD2	Kelch domain-containing protein 8A	KLHDC8A	3.14286	1	38.8	9.26	0	0	0	0	0.159328	1	0	0	0	0	0	0	0	0	0	0	1	0	1
Q96SE7	Zinc finger protein 347	ZNF347	1.78784	1	95.7	9.17	0	0	0	0	0.159328	1	0	0	0	0	0	0	0	0	0	0	1	0	1
O00300	Tumor necrosis factor receptor superfamily member 11B	TNFRSF11B	4.2394	1	46	8.29	0	0	0	0	0.159328	1	0	0	0	0	0	0	0	0	0	0	1	0	1
P0C7T3	Olfactory receptor 56A5	OR56A5	12.1406	1	35.3	8.72	0	0	0	0	0.159328	1	0	0	0	0	0	0	0	0	0	0	1	0	1
Q8N7B6	PACRG-like protein	PACRGL	3.62903	1	27.1	9.67	0	0	0	0	0.159328	1	0	0	0	0	0	0	0	0	0	0	1	0	1
H0Y4R2	NADPH--cytochrome P450 reductase (Fragment)	POR	2.75862	1	81.6	6.54	0	0	0	0	0.159328	1	0	0	0	0	0	0	0	0	0	0	1	0	1
P16157	Ankyrin-1	ANK1	1.06326	1	206.1	6.01	0	0	0	0	0.159328	1	0	0	0	0	0	0	0	0	0	0	1	0	1
Q6ICG6	Uncharacterized protein KIAA0930	KIAA0930	4.9505	1	45.8	7.94	0	0	0	0	0.159328	1	0	0	0	0	0	0	0	0	0	0	1	0	1
O60239	SH3 domain-binding protein 5	SH3BP5	5.05495	1	50.4	4.97	0	0	0	0	0.159328	1	0	0	0	0	0	0	0	0	0	0	1	0	1
Q8N4H0	Spermatogenesis associated 6-like protein	SPATA6L	9.43878	1	45	9.13	0	0	0	0	0.159328	1	0	0	0	0	0	0	0	0	0	0	1	0	1
Q03403	Trefoil factor 2	TFF2	22.4806	1	14.3	5.81	0	0	0	0	0.159328	1	0	0	0	0	0	0	0	0	0	0	1	0	1
K7EN42	Glycylpeptide N-tetradecanoyltransferase 1 (Fragment)	NMT1	47.7273	1	9.6	6.77	0	0	0	0	0.159328	1	0	0	0	0	0	0	0	0	0	0	1	0	1
Q6AI14	Sodium/hydrogen exchanger 4	SLC9A4	1.37845	1	89.8	8.54	0	0	0	0	0.159328	1	0	0	0	0	0	0	0	0	0	0	1	0	1
Q96KP1	Exocyst complex component 2	EXOC2	0.865801	1	104	6.9	0	0	0	0	0.159328	1	0	0	0	0	0	0	0	0	0	0	1	0	1
A0A0A0MSY7	Thymidine kinase 2, mitochondrial	TK2	5.53633	1	33.3	9.32	0	0	0	0	0.155269	1	0	0	0	0	0	0	0	0	0	0	1	0	1
Q14767	Latent-transforming growth factor beta-binding protein 2	LTBP2	0.713893	1	194.9	5.19	0	0	0	0	0.155269	1	0	0	0	0	0	0	0	0	0	0	1	0	1
Q96CN5	Leucine-rich repeat-containing protein 45	LRRC45	1.79104	1	75.9	6.23	0	0	0	0	0.155269	1	0	0	0	0	0	0	0	0	0	0	1	0	1
Q5TC82	Roquin-1	RC3H1	1.05914	1	125.7	7.27	0	0	0	0	0.155269	1	0	0	0	0	0	0	0	0	0	0	1	0	1
Q8NEF3	Coiled-coil domain-containing protein 112	CCDC112	1.79372	1	53.5	9.48	0	0	0	0	0.155269	1	0	0	0	0	0	0	0	0	0	0	1	0	1
Q16520	Basic leucine zipper transcriptional factor ATF-like	BATF	11.2	1	14.1	8.75	0	0	0	0	0.155269	1	0	0	0	0	0	0	0	0	0	0	1	0	1
E9PLP8	Cleavage stimulation factor subunit 3	CSTF3	0.934579	1	86.2	7.65	0	0	0	0	0.155269	1	0	0	0	0	0	0	0	0	0	0	1	0	1
Q9UPZ3	Hermansky-Pudlak syndrome 5 protein	HPS5	2.83437	1	127.4	5.54	0	0	0	0	0.155269	1	0	0	0	0	0	0	0	0	0	0	1	0	1
A0A2R8Y7A4	Centrosomal protein of 78 kDa	CEP78	0.687758	1	80.8	8.46	0	0	0	0	0.155269	1	0	0	0	0	0	0	0	0	0	0	1	0	1
Q99999	Galactosylceramide sulfotransferase	GAL3ST1	7.56501	1	48.7	8.62	0	0	0	0	0.155269	1	0	0	0	0	0	0	0	0	0	0	1	0	1
A0A5F9ZHQ6	EF-hand calcium-binding domain-containing protein 14	EFCAB14	1.52091	1	58.1	6.58	0	0	0	0	0.155269	1	0	0	0	0	0	0	0	0	0	0	1	0	1
H0Y911	Transforming acidic coiled-coil-containing protein 2 (Fragment)	TACC2	5.62347	1	44.9	5.12	0	0	0	0	0.155269	1	0	0	0	0	0	0	0	0	0	0	1	0	1
E5KLJ9	Dynamin-like 120 kDa protein, mitochondrial	OPA1	2.86006	1	113.6	7.88	0	0	0	0	0.155269	1	0	0	0	0	0	0	0	0	0	0	1	0	1
Q9NTK1	Protein DEPP1	DEPP1	5.66038	1	23.4	10.67	0	0	0	0	0.155269	1	0	0	0	0	0	0	0	0	0	0	1	0	1
Q8N7E2	E3 ubiquitin-protein ligase CBLL2	CBLL2	4.70588	1	48.8	9.5	0	0	0	0	0.155269	1	0	0	0	0	0	0	0	0	0	0	1	0	1
Q96ED9	Protein Hook homolog 2	HOOK2	1.11266	1	83.2	5.47	0	0	0	0	0.155269	1	0	0	0	0	0	0	0	0	0	0	1	0	1
A0A1P0AZG4	Ligand-dependent corepressor	LCOR	1.92462	1	137.1	8.24	0	0	0	0	0.155269	1	0	0	0	0	0	0	0	0	0	0	1	0	1
A5D8W1	Cilia- and flagella-associated protein 69	CFAP69	2.44421	1	105.8	7.17	0	0	0	0	0.155269	1	0	0	0	0	0	0	0	0	0	0	1	0	1
Q9UHD1	Cysteine and histidine-rich domain-containing protein 1	CHORDC1	4.51807	1	37.5	7.87	0	0	0	0	0.155269	1	0	0	0	0	0	0	0	0	0	0	1	0	1
P04198	N-myc proto-oncogene protein	MYCN	11.2069	1	49.5	5.66	0	0	0	0	0.155269	1	0	0	0	0	0	0	0	0	0	0	1	0	1
Q9H9J4	Ubiquitin carboxyl-terminal hydrolase 42	USP42	0.830816	1	145.3	8.63	0	0	0	0	0.155269	1	0	0	0	0	0	0	0	0	0	0	1	0	1
Q16880	2-hydroxyacylsphingosine 1-beta-galactosyltransferase	UGT8	3.14233	1	61.4	9.52	0	0	0	0	0.155269	1	0	0	0	0	0	0	0	0	0	0	1	0	1
Q7Z2Z2	Elongation factor-like GTPase 1	EFL1	2.5	1	125.4	5.91	0	0	0	0	0.155269	1	0	0	0	0	0	0	0	0	0	0	1	0	1
Q6GQQ9	OTU domain-containing protein 7B	OTUD7B	2.25386	1	92.5	6.71	0	0	0	0	0.155269	1	0	0	0	0	0	0	0	0	0	0	1	0	1
P38935	DNA-binding protein SMUBP-2	IGHMBP2	0.906344	1	109.1	8.97	0	0	0	0	0.155269	1	0	0	0	0	0	0	0	0	0	0	1	0	1
B4DX56	Doublesex- and mab-3-related transcription factor C2	DMRTC2	2.39234	1	44.7	8.63	0	0	0	0	0.155269	1	0	0	0	0	0	0	0	0	0	0	1	0	1
Q5JUK9	P antigen family member 3	PAGE3	18.5841	1	12.5	4.7	0	0	0	0	0.155269	1	0	0	0	0	0	0	0	0	0	0	1	0	1
P28331	NADH-ubiquinone oxidoreductase 75 kDa subunit, mitochondrial	NDUFS1	1.10041	1	79.4	6.23	0	0	0	0	0.155269	1	0	0	0	0	0	0	0	0	0	0	1	0	1
O43148	mRNA cap guanine-N7 methyltransferase	RNMT	6.30252	1	54.8	6.61	0	0	0	0	0.155269	1	0	0	0	0	0	0	0	0	0	0	1	0	1
Q8N3E9	1-phosphatidylinositol 4,5-bisphosphate phosphodiesterase delta-3	PLCD3	2.91508	1	89.2	6.98	0	0	0	0	0.155269	1	0	0	0	0	0	0	0	0	0	0	1	0	1
Q6ZNL6	FYVE, RhoGEF and PH domain-containing protein 5	FGD5	1.91518	1	159.8	5.01	0	0	0	0	0.155269	1	0	0	0	0	0	0	0	0	0	0	1	0	1
O60343	TBC1 domain family member 4	TBC1D4	1.15562	1	146.5	7.01	0	0	0	0	0.155269	1	0	0	0	0	0	0	0	0	0	0	1	0	1
O60934	Nibrin	NBN	1.45889	1	84.9	6.9	0	0	0	0	0.155269	1	0	0	0	0	0	0	0	0	0	0	1	0	1
Q5VZL5	Zinc finger MYM-type protein 4	ZMYM4	1.09819	1	172.7	6.84	0	0	0	0	0.155269	1	0	0	0	0	0	0	0	0	0	0	1	0	1
Q8N565	Melanoregulin	MREG	6.54206	1	24.9	5.73	0	0	0	0	0.155269	1	0	0	0	0	0	0	0	0	0	0	1	0	1
H0YI54	Keratin, type II cytoskeletal 78 (Fragment)	KRT78	21.9512	1	5	8.05	0	0	0	0	0.155269	1	0	0	0	0	0	0	0	0	0	0	1	0	1
Q9H813	Proton-activated chloride channel	PACC1	8.57143	1	40	8.88	0	0	0	0	0.155269	1	0	0	0	0	0	0	0	0	0	0	1	0	1
P61073	C-X-C chemokine receptor type 4	CXCR4	7.10227	1	39.7	8.21	0	0	0	0	0.155269	1	0	0	0	0	0	0	0	0	0	0	1	0	1
P48443	Retinoic acid receptor RXR-gamma	RXRG	12.095	1	50.8	7.62	0	0	0	0	0.155269	1	0	0	0	0	0	0	0	0	0	0	1	0	1
A0A3F2YP58	Phosphodiesterase	PDE10A	0.663507	1	114.9	7.55	0	0	0	0	0.155269	1	0	0	0	0	0	0	0	0	0	0	1	0	1
Q96AA8	Janus kinase and microtubule-interacting protein 2	JAKMIP2	1.23457	1	94.9	6.16	0	0	0	0	0.155269	1	0	0	0	0	0	0	0	0	0	0	1	0	1
G3XAE9	KIAA0423, isoform CRA_a	TOGARAM1	1.24083	1	195.1	8.4	0	0	0	0	0.155269	1	0	0	0	0	0	0	0	0	0	0	1	0	1
Q9BXP2	Solute carrier family 12 member 9	SLC12A9	1.09409	1	96	8.07	0	0	0	0	0.155269	1	0	0	0	0	0	0	0	0	0	0	1	0	1
Q86VY9	Transmembrane protein 200A	TMEM200A	6.51731	1	54.3	9.17	0	0	0	0	0.155269	1	0	0	0	0	0	0	0	0	0	0	1	0	1
Q9H008	Phospholysine phosphohistidine inorganic pyrophosphate phosphatase	LHPP	7.77778	1	29.1	6.15	0	0	0	0	0.155269	1	0	0	0	0	0	0	0	0	0	0	1	0	1
Q8N7U6	EF-hand domain-containing family member B	EFHB	1.92077	1	93.7	7.58	0	0	0	0	0.155269	1	0	0	0	0	0	0	0	0	0	0	1	0	1
O43290	U4/U6.U5 tri-snRNP-associated protein 1	SART1	1.25	1	90.2	6.13	0	0	0	0	0.155269	1	0	0	0	0	0	0	0	0	0	0	1	0	1
Q8WZA9	Immunity-related GTPase family Q protein	IRGQ	1.76565	1	62.7	4.88	0	0	0	0	0.155269	1	0	0	0	0	0	0	0	0	0	0	1	0	1
P20023	Complement receptor type 2	CR2	3.09777	1	112.8	7.52	0	0	0	0	0.155269	1	0	0	0	0	0	0	0	0	0	0	1	0	1
Q9Y2J2	Band 4.1-like protein 3	EPB41L3	1.37994	1	120.6	5.19	0	0	0	0	0.155269	1	0	0	0	0	0	0	0	0	0	0	1	0	1
Q96HN2	Adenosylhomocysteinase 3	AHCYL2	1.30933	1	66.7	7.36	0	0	0	0	0.155269	1	0	0	0	0	0	0	0	0	0	0	1	0	1
Q9P2G9	Kelch-like protein 8	KLHL8	4.03226	1	68.8	6.58	0	0	0	0	0.155269	1	0	0	0	0	0	0	0	0	0	0	1	0	1
A6NL08	Olfactory receptor 6C75	OR6C75	2.24359	1	35.3	9.07	0	0	0	0	0.155269	1	0	0	0	0	0	0	0	0	0	0	1	0	1
A2RUR9	Coiled-coil domain-containing protein 144A	CCDC144A	0.700771	1	165	5.36	0	0	0	0	0.155269	1	0	0	0	0	0	0	0	0	0	0	1	0	1
A6NE01	Protein FAM186A	FAM186A	0.680561	1	262.6	8.6	0	0	0	0	0.155269	1	0	0	0	0	0	0	0	0	0	0	1	0	1
O60268	Uncharacterized protein KIAA0513	KIAA0513	5.83942	1	46.6	5.06	0	0	0	0	0.155269	1	0	0	0	0	0	0	0	0	0	0	1	0	1
Q92545	Transmembrane protein 131	TMEM131	0.637281	1	205	8.59	0	0	0	0	0.155269	1	0	0	0	0	0	0	0	0	0	0	1	0	1
A6NHT5	Homeobox protein HMX3	HMX3	7.28291	1	37.8	8.12	0	0	0	0	0.155269	1	0	0	0	0	0	0	0	0	0	0	1	0	1
P20936	Ras GTPase-activating protein 1	RASA1	0.95511	1	116.3	6.54	0	0	0	0	0.155269	1	0	0	0	0	0	0	0	0	0	0	1	0	1
Q68E01	Integrator complex subunit 3	INTS3	2.39693	1	118	5.8	0	0	0	0	0.155269	1	0	0	0	0	0	0	0	0	0	0	1	0	1
A0A494C0S1	GTP-binding protein Rit1	RIT1	3.63636	1	25.3	9.1	0	0	0	0	0.155269	1	0	0	0	0	0	0	0	0	0	0	1	0	1
P0DO97	Coiled-coil domain-containing protein 192	CCDC192	5.82192	1	32.5	5.02	0	0	0	0	0.155269	1	0	0	0	0	0	0	0	0	0	0	1	0	1
Q96NJ5	Kelch-like protein 32	KLHL32	4.19355	1	70.3	6.42	0	0	0	0	0.155269	1	0	0	0	0	0	0	0	0	0	0	1	0	1
E7EVL8	Cytochrome P450 4A11	CYP4A11	6.34615	1	59.4	8.76	0	0	0	0	0.155269	1	0	0	0	0	0	0	0	0	0	0	1	0	1
Q9Y2A7	Nck-associated protein 1	NCKAP1	0.797872	1	128.7	6.62	0	0	0	0	0.155269	1	0	0	0	0	0	0	0	0	0	0	1	0	1
Q3V6T2	Girdin	CCDC88A	2.99305	2	215.9	6.21	0	0	0	0	0	0	0.41802	1	0	0	0	0	0	0	0	0	1	0	1
P24592	Insulin-like growth factor-binding protein 6	IGFBP6	4.16667	1	25.3	7.81	0	0	0	0	0	0	0.372616	2	0	0	0	0	0	0	0	0	1	0	1
Q6ZT12	E3 ubiquitin-protein ligase UBR3	UBR3	0.423729	1	212.3	6.1	0	0	0	0	0	0	0.372616	2	0	0	0	0	0	0	0	0	1	0	1
P27815	cAMP-specific 3',5'-cyclic phosphodiesterase 4A	PDE4A	1.12867	1	98.1	5.21	0	0	0	0	0	0	0.366592	2	0	0	0	0	0	0	0	0	1	0	1
O14490	Disks large-associated protein 1	DLGAP1	4.60594	1	108.8	7.08	0	0	0	0	0	0	0.364592	2	0	0	0	0	0	0	0	0	1	0	1
H7BZF5	Uncharacterized protein C2orf80 (Fragment)	C2orf80	5.7554	1	15.7	9.83	0	0	0	0	0	0	0.322971	2	0	0	0	0	0	0	0	0	1	0	1
Q8IXS2	Dynein regulatory complex subunit 2	CCDC65	1.65289	1	57.3	7.43	0	0	0	0	0	0	0.318718	2	0	0	0	0	0	0	0	0	1	0	1
J3QTJ5	Leucine-rich repeat-containing protein 37A3	LRRC37A3	7.57979	2	84.1	8.32	0	0	0	0	0	0	0.318718	2	0	0	0	0	0	0	0	0	1	0	1
Q9Y5Z4	Heme-binding protein 2	HEBP2	7.31707	1	22.9	4.63	0	0	0	0	0	0	0.310694	2	0	0	0	0	0	0	0	0	1	0	1
Q9Y227	Ectonucleoside triphosphate diphosphohydrolase 4	ENTPD4	3.24675	1	70.2	8.29	0	0	0	0	0	0	0.21101	1	0	0	0	0	0	0	0	0	1	0	1
E7EWN3	Histone-lysine N-methyltransferase SETD5	SETD5	0.752909	1	159.3	8.43	0	0	0	0	0	0	0.21101	1	0	0	0	0	0	0	0	0	1	0	1
A0A1W2PQH5	Lactosylceramide alpha-2,3-sialyltransferase	ST3GAL5	4.38596	1	13.2	9.79	0	0	0	0	0	0	0.21101	1	0	0	0	0	0	0	0	0	1	0	1
C1ID54	Cytochrome P450 2D6	CYP2D6	6.03622	1	55.8	7.42	0	0	0	0	0	0	0.21101	1	0	0	0	0	0	0	0	0	1	0	1
Q5VWI1	Transcription elongation regulator 1-like protein	TCERG1L	3.41297	1	65.6	9.83	0	0	0	0	0	0	0.21101	1	0	0	0	0	0	0	0	0	1	0	1
Q8TF76	Serine/threonine-protein kinase haspin	HASPIN	0.877193	1	88.4	9.16	0	0	0	0	0	0	0.21101	1	0	0	0	0	0	0	0	0	1	0	1
Q70Z35	Phosphatidylinositol 3,4,5-trisphosphate-dependent Rac exchanger 2 protein	PREX2	1.93026	1	182.5	7.44	0	0	0	0	0	0	0.21101	1	0	0	0	0	0	0	0	0	1	0	1
Q9NRP7	Serine/threonine-protein kinase 36	STK36	0.608365	1	143.9	5.9	0	0	0	0	0	0	0.21101	1	0	0	0	0	0	0	0	0	1	0	1
B5ME97	Septin 10, isoform CRA_c	SEPTIN10	4.96324	1	62.9	6.83	0	0	0	0	0	0	0.21101	1	0	0	0	0	0	0	0	0	1	0	1
Q9P232	Contactin-3	CNTN3	1.55642	1	112.8	6.3	0	0	0	0	0	0	0.21101	1	0	0	0	0	0	0	0	0	1	0	1
Q8N2S1	Latent-transforming growth factor beta-binding protein 4	LTBP4	3.20197	1	173.3	5.43	0	0	0	0	0	0	0.21101	1	0	0	0	0	0	0	0	0	1	0	1
H0YD55	Chromosome 11 open reading frame 80 (Fragment)	C11orf80	7.14286	1	23	8.98	0	0	0	0	0	0	0.21101	1	0	0	0	0	0	0	0	0	1	0	1
Q13938	Calcyphosin	CAPS	2.54545	1	30.2	6.04	0	0	0	0	0	0	0.21101	1	0	0	0	0	0	0	0	0	1	0	1
A0A494C1N2	Caspase recruitment domain-containing protein 14	CARD14	1.08588	1	114.1	5.87	0	0	0	0	0	0	0.21101	1	0	0	0	0	0	0	0	0	1	0	1
Q8WVE0	EEF1A lysine methyltransferase 1	EEF1AKMT1	5.60748	1	24.5	4.55	0	0	0	0	0	0	0.21101	1	0	0	0	0	0	0	0	0	1	0	1
A0A494C0N0	Poly(A)-specific ribonuclease PARN (Fragment)	PARN	12.2449	1	5.7	7.34	0	0	0	0	0	0	0.21101	1	0	0	0	0	0	0	0	0	1	0	1
J3KR90	Atrial natriuretic peptide-converting enzyme	CORIN	3.38308	1	112.3	5.08	0	0	0	0	0	0	0.21101	1	0	0	0	0	0	0	0	0	1	0	1
P83111	Serine beta-lactamase-like protein LACTB, mitochondrial	LACTB	3.10786	1	60.7	8.53	0	0	0	0	0	0	0.20901	1	0	0	0	0	0	0	0	0	1	0	1
Q8WY64	E3 ubiquitin-protein ligase MYLIP	MYLIP	2.47191	1	49.9	7.24	0	0	0	0	0	0	0.20901	1	0	0	0	0	0	0	0	0	1	0	1
Q12802	A-kinase anchor protein 13	AKAP13	0.639886	1	307.4	5.24	0	0	0	0	0	0	0.20901	1	0	0	0	0	0	0	0	0	1	0	1
Q8IX15	Homeobox and leucine zipper protein Homez	HOMEZ	3.09091	1	61.2	4.93	0	0	0	0	0	0	0.20901	1	0	0	0	0	0	0	0	0	1	0	1
A0A0R4J2E6	ELAV-like protein	ELAVL4	5.22388	1	44.5	9.38	0	0	0	0	0	0	0.20901	1	0	0	0	0	0	0	0	0	1	0	1
A0A1W2PQB3	Thiamin pyrophosphokinase 1	TPK1	6.66667	1	15.3	8.76	0	0	0	0	0	0	0.20901	1	0	0	0	0	0	0	0	0	1	0	1
P02753	Retinol-binding protein 4	RBP4	4.97512	1	23	6.07	0	0	0	0	0	0	0.20901	1	0	0	0	0	0	0	0	0	1	0	1
Q14980	Nuclear mitotic apparatus protein 1	NUMA1	0.756501	1	238.1	5.78	0	0	0	0	0	0	0.20901	1	0	0	0	0	0	0	0	0	1	0	1
O00534	von Willebrand factor A domain-containing protein 5A	VWA5A	5.34351	1	86.4	6.58	0	0	0	0	0	0	0.20901	1	0	0	0	0	0	0	0	0	1	0	1
O60551	Glycylpeptide N-tetradecanoyltransferase 2	NMT2	3.81526	1	56.9	7.58	0	0	0	0	0	0	0.20901	1	0	0	0	0	0	0	0	0	1	0	1
Q8N3D4	EH domain-binding protein 1-like protein 1	EHBP1L1	4.20223	1	161.8	4.83	0	0	0	0	0	0	0.20901	1	0	0	0	0	0	0	0	0	1	0	1
Q8WXK3	Ankyrin repeat and SOCS box protein 13	ASB13	6.83453	1	30	6.81	0	0	0	0	0	0	0.20901	1	0	0	0	0	0	0	0	0	1	0	1
Q2NL82	Pre-rRNA-processing protein TSR1 homolog	TSR1	1.1194	1	91.8	7.42	0	0	0	0	0	0	0.20901	1	0	0	0	0	0	0	0	0	1	0	1
A0A5F9ZHW2	DNA polymerase alpha catalytic subunit	POLA1	7.29167	1	11	10.14	0	0	0	0	0	0	0.20901	1	0	0	0	0	0	0	0	0	1	0	1
I6L8A6	DNA endonuclease RBBP8	RBBP8	0.776053	1	102.5	6.24	0	0	0	0	0	0	0.20901	1	0	0	0	0	0	0	0	0	1	0	1
Q8NHU3	Phosphatidylcholine:ceramide cholinephosphotransferase 2	SGMS2	9.86301	1	42.3	8.81	0	0	0	0	0	0	0.20901	1	0	0	0	0	0	0	0	0	1	0	1
P51654	Glypican-3	GPC3	5	1	65.5	6.37	0	0	0	0	0	0	0.20901	1	0	0	0	0	0	0	0	0	1	0	1
Q9Y6N6	Laminin subunit gamma-3	LAMC3	1.84127	1	171.1	6.58	0	0	0	0	0	0	0.20901	1	0	0	0	0	0	0	0	0	1	0	1
Q92667	A-kinase anchor protein 1, mitochondrial	AKAP1	2.87929	1	97.3	4.94	0	0	0	0	0	0	0.20901	1	0	0	0	0	0	0	0	0	1	0	1
Q9P2E7	Protocadherin-10	PCDH10	1.25	1	112.9	4.87	0	0	0	0	0	0	0.20901	1	0	0	0	0	0	0	0	0	1	0	1
H7C5V5	Mitochondrial fission regulator 1 (Fragment)	MTFR1	2.77778	1	15.9	9.57	0	0	0	0	0	0	0.20901	1	0	0	0	0	0	0	0	0	1	0	1
Q8TF39	Zinc finger protein 483	ZNF483	3.76344	1	85	8.57	0	0	0	0	0	0	0.167389	1	0	0	0	0	0	0	0	0	1	0	1
E7EQ45	AP-5 complex subunit mu-1	AP5M1	11.5079	1	56.4	6.32	0	0	0	0	0	0	0.167389	1	0	0	0	0	0	0	0	0	1	0	1
Q1L5Z9	LON peptidase N-terminal domain and RING finger protein 2	LONRF2	3.5809	1	83.6	5.9	0	0	0	0	0	0	0.167389	1	0	0	0	0	0	0	0	0	1	0	1
Q7RTU9	Stereocilin	STRC	3.49296	1	192.8	5.41	0	0	0	0	0	0	0.167389	1	0	0	0	0	0	0	0	0	1	0	1
O95071	E3 ubiquitin-protein ligase UBR5	UBR5	0.571633	1	309.2	5.85	0	0	0	0	0	0	0.167389	1	0	0	0	0	0	0	0	0	1	0	1
Q7LBE3	Solute carrier family 26 member 9	SLC26A9	3.66625	1	86.9	8.22	0	0	0	0	0	0	0.167389	1	0	0	0	0	0	0	0	0	1	0	1
R4GN13	Choline O-acetyltransferase	CHAT	13.3929	1	11.7	11	0	0	0	0	0	0	0.167389	1	0	0	0	0	0	0	0	0	1	0	1
Q9H0C1	Zinc finger MYND domain-containing protein 12	ZMYND12	3.28767	1	41.8	6.23	0	0	0	0	0	0	0.167389	1	0	0	0	0	0	0	0	0	1	0	1
F8W8M9	Protein unc-13 homolog B	UNC13B	1.42022	1	136.4	7.24	0	0	0	0	0	0	0.167389	1	0	0	0	0	0	0	0	0	1	0	1
O96028	Histone-lysine N-methyltransferase NSD2	NSD2	0.879121	1	152.2	8.69	0	0	0	0	0	0	0.167389	1	0	0	0	0	0	0	0	0	1	0	1
H7BYJ1	E3 ubiquitin-protein ligase RNF34	RNF34	7.29783	1	56.8	5.29	0	0	0	0	0	0	0.167389	1	0	0	0	0	0	0	0	0	1	0	1
Q4FAT2	Endothelin-3	EDN3	7.29167	1	20.6	8.03	0	0	0	0	0	0	0.167389	1	0	0	0	0	0	0	0	0	1	0	1
Q12767	Transmembrane protein 94	TMEM94	1.54867	1	151.1	6.44	0	0	0	0	0	0	0.167389	1	0	0	0	0	0	0	0	0	1	0	1
Q6UX27	V-set and transmembrane domain-containing protein 1	VSTM1	8.89831	1	26.1	5.06	0	0	0	0	0	0	0.167389	1	0	0	0	0	0	0	0	0	1	0	1
Q2TAY7	WD40 repeat-containing protein SMU1	SMU1	6.62768	1	57.5	7.18	0	0	0	0	0	0	0.167389	1	0	0	0	0	0	0	0	0	1	0	1
A0A087WYG2	C-Jun-amino-terminal kinase-interacting protein 3	MAPK8IP3	1.72027	1	147.5	5.4	0	0	0	0	0	0	0.167389	1	0	0	0	0	0	0	0	0	1	0	1
Q9NNX6	CD209 antigen	CD209	5.69307	1	45.7	5.47	0	0	0	0	0	0	0.167389	1	0	0	0	0	0	0	0	0	1	0	1
P56199	Integrin alpha-1	ITGA1	2.20526	1	130.8	6.29	0	0	0	0	0	0	0.167389	1	0	0	0	0	0	0	0	0	1	0	1
Q5VZP5	Inactive dual specificity phosphatase 27	DUSP27	1.98618	1	130.1	5.17	0	0	0	0	0	0	0.167389	1	0	0	0	0	0	0	0	0	1	0	1
Q4VY12	Phosphatase and actin regulator	PHACTR1	9.02778	1	17.6	9.8	0	0	0	0	0	0	0.167389	1	0	0	0	0	0	0	0	0	1	0	1
Q9Y2Z4	Tyrosine--tRNA ligase, mitochondrial	YARS2	3.77358	1	53.2	8.98	0	0	0	0	0	0	0.167389	1	0	0	0	0	0	0	0	0	1	0	1
A2RTX5	Threonine--tRNA ligase 2, cytoplasmic	TARS3	2.86783	1	92.6	6.05	0	0	0	0	0	0	0.163605	1	0	0	0	0	0	0	0	0	1	0	1
Q5T2E6	Armadillo-like helical domain-containing protein 3	ARMH3	2.32221	1	78.7	6.6	0	0	0	0	0	0	0.163605	1	0	0	0	0	0	0	0	0	1	0	1
Q9C0D5	Protein TANC1	TANC1	1.02096	1	202.1	8.32	0	0	0	0	0	0	0.163605	1	0	0	0	0	0	0	0	0	1	0	1
A0A3B3IU55	Stonin-2	STON2	0.921187	1	108.9	5.64	0	0	0	0	0	0	0.163605	1	0	0	0	0	0	0	0	0	1	0	1
B4E1Z4	cDNA FLJ55673, highly similar to Complement factor B		2.44866	1	140.9	7.18	0	0	0	0	0	0	0.163605	1	0	0	0	0	0	0	0	0	1	0	1
Q9ULX6	A-kinase anchor protein 8-like	AKAP8L	8.35913	1	71.6	5.05	0	0	0	0	0	0	0.163605	1	0	0	0	0	0	0	0	0	1	0	1
E7EW32	Vacuolar fusion protein MON1 homolog B	MON1B	12.1005	1	47.8	6.54	0	0	0	0	0	0	0.163605	1	0	0	0	0	0	0	0	0	1	0	1
Q9Y5H1	Protocadherin gamma-A2	PCDHGA2	2.03863	1	101.4	5.01	0	0	0	0	0	0	0.163605	1	0	0	0	0	0	0	0	0	1	0	1
B8ZZ84	Leucine-rich repeat transmembrane neuronal protein 4	LRRTM4	5.75296	1	67.3	8.95	0	0	0	0	0	0	0.163605	1	0	0	0	0	0	0	0	0	1	0	1
A0A338VFP5	Golgin subfamily A member 6-like protein 2	GOLGA6L2	4.58937	1	48.1	8.03	0	0	0	0	0	0	0.163605	1	0	0	0	0	0	0	0	0	1	0	1
O43150	Arf-GAP with SH3 domain, ANK repeat and PH domain-containing protein 2	ASAP2	3.18091	1	111.6	6.68	0	0	0	0	0	0	0.163605	1	0	0	0	0	0	0	0	0	1	0	1
Q5SYB0	FERM and PDZ domain-containing protein 1	FRMPD1	1.45754	1	173.3	5.25	0	0	0	0	0	0	0.163605	1	0	0	0	0	0	0	0	0	1	0	1
A0A2C9F2M1	Olfactory receptor	OR7G2	7.53623	1	38.4	8.15	0	0	0	0	0	0	0.163605	1	0	0	0	0	0	0	0	0	1	0	1
Q6Q759	Sperm-associated antigen 17	SPAG17	3.1489	1	251.6	6.24	0	0	0	0	0	0	0.163605	1	0	0	0	0	0	0	0	0	1	0	1
Q9Y3D3	28S ribosomal protein S16, mitochondrial	MRPS16	16.7883	1	15.3	9.5	0	0	0	0	0	0	0.163605	1	0	0	0	0	0	0	0	0	1	0	1
A6XGL3	Protease serine 1	PRSS1	5.48523	1	25.4	7.55	0	0	0	0	0	0	0.163605	1	0	0	0	0	0	0	0	0	1	0	1
Q6JQN1	Acyl-CoA dehydrogenase family member 10	ACAD10	1.79415	1	118.8	8.06	0	0	0	0	0	0	0.163605	1	0	0	0	0	0	0	0	0	1	0	1
Q149M9	NACHT domain- and WD repeat-containing protein 1	NWD1	2.17391	1	174.4	6.74	0	0	0	0	0	0	0.163605	1	0	0	0	0	0	0	0	0	1	0	1
Q8TBZ5	Zinc finger protein 502	ZNF502	6.43382	1	62.9	8.69	0	0	0	0	0	0	0.163605	1	0	0	0	0	0	0	0	0	1	0	1
E7ESC7	E3 ubiquitin-protein transferase MAEA	MAEA	5.29954	1	49.4	8.98	0	0	0	0	0	0	0.163605	1	0	0	0	0	0	0	0	0	1	0	1
B2RV13	Uncharacterized protein CFAP97D1	CFAP97D1	11.5854	1	19.5	10.07	0	0	0	0	0	0	0.163605	1	0	0	0	0	0	0	0	0	1	0	1
E9PP44	Protein phosphatase 1A	PPM1A	20.122	1	19	10.17	0	0	0	0	0	0	0.163605	1	0	0	0	0	0	0	0	0	1	0	1
P43897	Elongation factor Ts, mitochondrial	TSFM	15.3846	1	35.4	8.38	0	0	0	0	0	0	0.163605	1	0	0	0	0	0	0	0	0	1	0	1
Q6ZMT4	Lysine-specific demethylase 7A	KDM7A	3.29437	1	106.5	8.06	0	0	0	0	0	0	0.163605	1	0	0	0	0	0	0	0	0	1	0	1
H0Y3Z0	Potassium voltage-gated channel subfamily KQT member 5 (Fragment)	KCNQ5	11.3402	1	10.9	11	0	0	0	0	0	0	0.163605	1	0	0	0	0	0	0	0	0	1	0	1
A6PVC2	Protein monoglycylase TTLL8	TTLL8	2.70588	1	94.6	8.21	0	0	0	0	0	0	0.163605	1	0	0	0	0	0	0	0	0	1	0	1
P16219	Short-chain specific acyl-CoA dehydrogenase, mitochondrial	ACADS	1.69903	1	44.3	7.99	0	0	0	0	0	0	0.163605	1	0	0	0	0	0	0	0	0	1	0	1
Q5SV97	PGC-1 and ERR-induced regulator in muscle protein 1	PERM1	6.96203	1	81.3	5.58	0	0	0	0	0	0	0.163605	1	0	0	0	0	0	0	0	0	1	0	1
Q8NEB7	Acrosin-binding protein	ACRBP	2.02578	1	61.3	5.16	0	0	0	0	0	0	0.163605	1	0	0	0	0	0	0	0	0	1	0	1
A0A0G2JJQ8	HLA class II histocompatibility antigen, DR beta 4 chain	HLA-DRB4	10.5263	1	30	7.33	0	0	0	0	0	0	0.163605	1	0	0	0	0	0	0	0	0	1	0	1
H0YAS1	Fatty acid-binding protein 12 (Fragment)	FABP12	14.4444	1	10.3	10.05	0	0	0	0	0	0	0.163605	1	0	0	0	0	0	0	0	0	1	0	1
B4DV59	REST corepressor 3	RCOR3	9.89305	1	41.8	7.02	0	0	0	0	0	0	0.163605	1	0	0	0	0	0	0	0	0	1	0	1
P27469	G0/G1 switch protein 2	G0S2	8.73786	1	11.3	9.72	0	0	0	0	0	0	0.163605	1	0	0	0	0	0	0	0	0	1	0	1
Q13434	Putative E3 ubiquitin-protein ligase makorin-4	MKRN4P	2.06186	1	52.9	5.16	0	0	0	0	0	0	0.163605	1	0	0	0	0	0	0	0	0	1	0	1
Q9NSD7	Relaxin-3 receptor 1	RXFP3	8.31557	1	51.1	8.79	0	0	0	0	0	0	0.163605	1	0	0	0	0	0	0	0	0	1	0	1
Q9UKX5	Integrin alpha-11	ITGA11	2.6936	1	133.4	6.7	0	0	0	0	0	0	0.163605	1	0	0	0	0	0	0	0	0	1	0	1
O14874	[3-methyl-2-oxobutanoate dehydrogenase [lipoamide]] kinase, mitochondrial	BCKDK	4.12621	1	46.3	8.82	0	0	0	0	0	0	0.163605	1	0	0	0	0	0	0	0	0	1	0	1
Q9GZY8	Mitochondrial fission factor	MFF	10.5263	1	38.4	8.95	0	0	0	0	0	0	0.163605	1	0	0	0	0	0	0	0	0	1	0	1
K7EQZ0	Protein phosphatase Slingshot homolog 2	SSH2	59.5238	1	4.5	11.55	0	0	0	0	0	0	0.163605	1	0	0	0	0	0	0	0	0	1	0	1
Q9NZN5	Rho guanine nucleotide exchange factor 12	ARHGEF12	3.62694	1	173.1	5.74	0	0	0	0	0	0	0.163605	1	0	0	0	0	0	0	0	0	1	0	1
Q8NEP3	Dynein assembly factor 1, axonemal	DNAAF1	2.48276	1	80	4.67	0	0	0	0	0	0	0.163605	1	0	0	0	0	0	0	0	0	1	0	1
Q15013	MAD2L1-binding protein	MAD2L1BP	20.438	1	31	6.3	0	0	0	0	0	0	0.163605	1	0	0	0	0	0	0	0	0	1	0	1
G3V3J7	F-box only protein 33	FBXO33	19.1011	1	9.6	6.27	0	0	0	0	0	0	0.163605	1	0	0	0	0	0	0	0	0	1	0	1
F5GWR3	Matrix metalloproteinase-17 (Fragment)	MMP17	19.1304	1	13	9.25	0	0	0	0	0	0	0.163605	1	0	0	0	0	0	0	0	0	1	0	1
Q5XPI4	E3 ubiquitin-protein ligase RNF123	RNF123	5.02283	1	148.4	6.74	0	0	0	0	0	0	0.163605	1	0	0	0	0	0	0	0	0	1	0	1
O60662	Kelch-like protein 41	KLHL41	4.12541	1	68	5.29	0	0	0	0	0	0	0.163605	1	0	0	0	0	0	0	0	0	1	0	1
Q96RG2	PAS domain-containing serine/threonine-protein kinase	PASK	4.45956	1	142.8	4.86	0	0	0	0	0	0	0.163605	1	0	0	0	0	0	0	0	0	1	0	1
A0A3B3IRZ4	IQ motif and SEC7 domain-containing protein 1	IQSEC1	2.04583	1	136	8.47	0	0	0	0	0	0	0.163605	1	0	0	0	0	0	0	0	0	1	0	1
Q9NWL6	Asparagine synthetase domain-containing protein 1	ASNSD1	2.48834	1	72	6.83	0	0	0	0	0	0	0.163605	1	0	0	0	0	0	0	0	0	1	0	1
P22681	E3 ubiquitin-protein ligase CBL	CBL	3.64238	1	99.6	6.54	0	0	0	0	0	0	0.163605	1	0	0	0	0	0	0	0	0	1	0	1
P30281	G1/S-specific cyclin-D3	CCND3	12.6712	1	32.5	7.06	0	0	0	0	0	0	0.163605	1	0	0	0	0	0	0	0	0	1	0	1
E5RJ46	Uncharacterized protein C8orf87	C8orf87	13.8614	1	11.4	11.37	0	0	0	0	0	0	0.163605	1	0	0	0	0	0	0	0	0	1	0	1
F2Z3C9	Granulocyte-macrophage colony-stimulating factor receptor subunit alpha	CSF2RA	9.12281	1	32.8	8.47	0	0	0	0	0	0	0.155582	1	0	0	0	0	0	0	0	0	1	0	1
O95373	Importin-7	IPO7	3.85356	1	119.4	4.82	0	0	0	0	0	0	0.155582	1	0	0	0	0	0	0	0	0	1	0	1
P54132	Bloom syndrome protein	BLM	3.03458	1	158.9	7.49	0	0	0	0	0	0	0.155582	1	0	0	0	0	0	0	0	0	1	0	1
O00548	Delta-like protein 1	DLL1	5.5325	1	78	6.24	0	0	0	0	0	0	0.155582	1	0	0	0	0	0	0	0	0	1	0	1
Q12889	Oviduct-specific glycoprotein	OVGP1	5.30973	1	75.4	8.78	0	0	0	0	0	0	0.155582	1	0	0	0	0	0	0	0	0	1	0	1
Q92917	G-patch domain and KOW motifs-containing protein	GPKOW	7.56303	1	52.2	6.15	0	0	0	0	0	0	0.155582	1	0	0	0	0	0	0	0	0	1	0	1
P57060	RWD domain-containing protein 2B	RWDD2B	2.19436	1	36.3	5.87	0	0	0	0	0	0	0.155582	1	0	0	0	0	0	0	0	0	1	0	1
Q5W026	Ankyrin repeat domain-containing protein 30A	ANKRD30A	1.84697	1	171.9	6.33	0	0	0	0	0	0	0.155582	1	0	0	0	0	0	0	0	0	1	0	1
P51523	Zinc finger protein 84	ZNF84	3.92954	1	85.4	8.78	0	0	0	0	0	0	0.155582	1	0	0	0	0	0	0	0	0	1	0	1
E9PMC9	BRCA2-interacting transcriptional repressor EMSY	EMSY	2.12418	1	130.6	9.28	0	0	0	0	0	0	0.155582	1	0	0	0	0	0	0	0	0	1	0	1
Q96BZ9	TBC1 domain family member 20	TBC1D20	4.21836	1	45.8	6.86	0	0	0	0	0	0	0.155582	1	0	0	0	0	0	0	0	0	1	0	1
Q86UU0	B-cell CLL/lymphoma 9-like protein	BCL9L	3.80254	1	157	8.63	0	0	0	0	0	0	0.155582	1	0	0	0	0	0	0	0	0	1	0	1
A6NDU8	UPF0600 protein C5orf51	C5orf51	9.18367	1	33.6	5.26	0	0	0	0	0	0	0.155582	1	0	0	0	0	0	0	0	0	1	0	1
Q86XS5	Angiopoietin-related protein 5	ANGPTL5	12.1134	1	44.1	6.6	0	0	0	0	0	0	0.155582	1	0	0	0	0	0	0	0	0	1	0	1
Q8NG77	Olfactory receptor 2T12	OR2T12	15	1	35.9	8.65	0	0	0	0	0	0	0.155582	1	0	0	0	0	0	0	0	0	1	0	1
Q8TBE0	Bromo adjacent homology domain-containing 1 protein	BAHD1	3.71795	1	84.6	9.07	0	0	0	0	0	0	0.155582	1	0	0	0	0	0	0	0	0	1	0	1
Q8N5F7	NF-kappa-B-activating protein	NKAP	5.06024	1	47.1	10.11	0	0	0	0	0	0	0.155582	1	0	0	0	0	0	0	0	0	1	0	1
Q5VTL8	Pre-mRNA-splicing factor 38B	PRPF38B	1.28205	1	64.4	10.54	0	0	0	0	0	0	0.155582	1	0	0	0	0	0	0	0	0	1	0	1
D6REB7	Succinate dehydrogenase [ubiquinone] flavoprotein subunit, mitochondrial	SDHA	21.3483	1	10.1	10.21	0	0	0	0	0	0	0.155582	1	0	0	0	0	0	0	0	0	1	0	1
Q9Y4B6	DDB1- and CUL4-associated factor 1	DCAF1	1.92435	1	168.9	5.06	0	0	0	0	0	0	0.155582	1	0	0	0	0	0	0	0	0	1	0	1
O60296	Trafficking kinesin-binding protein 2	TRAK2	3.39168	1	101.4	5.24	0	0	0	0	0	0	0.155582	1	0	0	0	0	0	0	0	0	1	0	1
Q64LD2	WD repeat-containing protein 25	WDR25	6.06618	1	60.1	9	0	0	0	0	0	0	0.155582	1	0	0	0	0	0	0	0	0	1	0	1
Q9UJW2	Tubulointerstitial nephritis antigen	TINAG	2.94118	1	54.6	7.97	0	0	0	0	0	0	0.155582	1	0	0	0	0	0	0	0	0	1	0	1
P07307	Asialoglycoprotein receptor 2	ASGR2	3.53698	1	35.1	6.25	0	0	0	0	0	0	0.155582	1	0	0	0	0	0	0	0	0	1	0	1
Q9Y5A6	Zinc finger and SCAN domain-containing protein 21	ZSCAN21	4.86258	1	53.6	7.72	0	0	0	0	0	0	0.155582	1	0	0	0	0	0	0	0	0	1	0	1
Q9H4I0	Double-strand-break repair protein rad21-like protein 1	RAD21L1	1.79856	1	63.3	5.16	0	0	0	0	0	0	0.155582	1	0	0	0	0	0	0	0	0	1	0	1
H0Y858	Uncharacterized protein (Fragment)		1.26476	1	133.5	8.09	0	0	0	0	0	0	0.155582	1	0	0	0	0	0	0	0	0	1	0	1
P30414	NK-tumor recoition protein	NKTR	2.46238	1	165.6	9.99	0	0	0	0	0	0	0.155582	1	0	0	0	0	0	0	0	0	1	0	1
Q12888	TP53-binding protein 1	TP53BP1	1.36917	1	213.4	4.7	0	0	0	0	0	0	0.155582	1	0	0	0	0	0	0	0	0	1	0	1
Q9BWT1	Cell division cycle-associated protein 7	CDCA7	8.62534	1	42.5	9.45	0	0	0	0	0	0	0.155582	1	0	0	0	0	0	0	0	0	1	0	1
A4D263	Spermatogenesis-associated protein 48	SPATA48	5.93607	1	49.6	8.48	0	0	0	0	0	0	0.155582	1	0	0	0	0	0	0	0	0	1	0	1
Q9BX69	Caspase recruitment domain-containing protein 6	CARD6	2.60366	1	116.4	6.37	0	0	0	0	0	0	0.155582	1	0	0	0	0	0	0	0	0	1	0	1
Q6GPH4	XIAP-associated factor 1	XAF1	6.97674	1	34.6	8.19	0	0	0	0	0	0	0.155582	1	0	0	0	0	0	0	0	0	1	0	1
C9JQI7	Transmembrane protein 232	TMEM232	1.06545	1	76.4	8.06	0	0	0	0	0	0	0.155582	1	0	0	0	0	0	0	0	0	1	0	1
A6NDG6	Glycerol-3-phosphate phosphatase	PGP	3.11526	1	34	6.14	0	0	0	0	0	0	0.155582	1	0	0	0	0	0	0	0	0	1	0	1
Q9NTQ9	Gap junction beta-4 protein	GJB4	10.9023	1	30.4	8.09	0	0	0	0	0	0	0.155582	1	0	0	0	0	0	0	0	0	1	0	1
Q96JN2	Coiled-coil domain-containing protein 136	CCDC136	1.99307	1	134	4.65	0	0	0	0	0	0	0.155582	1	0	0	0	0	0	0	0	0	1	0	1
Q2TAL5	Smoothelin-like protein 2	SMTNL2	9.54447	1	50.2	8.56	0	0	0	0	0	0	0.155582	1	0	0	0	0	0	0	0	0	1	0	1
B1ALY0	PALM2 and AKAP2 fusion (Fragment)	PALM2AKAP2	12.7021	1	47.6	4.89	0	0	0	0	0	0	0.155582	1	0	0	0	0	0	0	0	0	1	0	1
H7C4T8	Tyrosine-protein phosphatase non-receptor type 7 (Fragment)	PTPN7	19.6721	1	14.3	4.98	0	0	0	0	0	0	0.155582	1	0	0	0	0	0	0	0	0	1	0	1
E7ESC6	Exportin-7	XPO7	0.827206	1	124	6.48	0	0	0	0	0	0	0.155582	1	0	0	0	0	0	0	0	0	1	0	1
P29376	Leukocyte tyrosine kinase receptor	LTK	4.05093	1	91.6	6.49	0	0	0	0	0	0	0.155582	1	0	0	0	0	0	0	0	0	1	0	1
Q86W25	NACHT, LRR and PYD domains-containing protein 13	NLRP13	2.49281	1	118.8	5.66	0	0	0	0	0	0	0.155582	1	0	0	0	0	0	0	0	0	1	0	1
O75051	Plexin-A2	PLXNA2	0.527983	1	211	6.48	0	0	0	0	0	0	0.155582	1	0	0	0	0	0	0	0	0	1	0	1
Q5T653	39S ribosomal protein L2, mitochondrial	MRPL2	9.18033	1	33.3	11.3	0	0	0	0	0	0	0.155582	1	0	0	0	0	0	0	0	0	1	0	1
Q9UMN6	Histone-lysine N-methyltransferase 2B	KMT2B	1.2523	1	293.3	8.22	0	0	0	0	0	0	0.155582	1	0	0	0	0	0	0	0	0	1	0	1
Q38SD2	Leucine-rich repeat serine/threonine-protein kinase 1	LRRK1	1.04218	1	225.2	6.68	0	0	0	0	0	0	0.155113	1	0	0	0	0	0	0	0	0	1	0	1
Q6AI08	HEAT repeat-containing protein 6	HEATR6	0.592718	1	128.7	7.03	0	0	0	0	0	0	0.155113	1	0	0	0	0	0	0	0	0	1	0	1
Q8NFI4	Putative protein FAM10A5	ST13P5	14.6341	1	41.4	5.05	0	0	0	0	0	0	0.155113	1	0	0	0	0	0	0	0	0	1	0	1
H0YCG4	Target of Nesh-SH3 (Fragment)	ABI3BP	23.1788	1	16.5	7.25	0	0	0	0	0	0	0.155113	1	0	0	0	0	0	0	0	0	1	0	1
G5E9Z5	NYD-SP14 protein, isoform CRA_c	TTC29	2.39521	1	57.9	5.55	0	0	0	0	0	0	0.155113	1	0	0	0	0	0	0	0	0	1	0	1
H9KVD2	Sodium channel protein	SCN5A	2.28175	1	226.8	5.53	0	0	0	0	0	0	0.155113	1	0	0	0	0	0	0	0	0	1	0	1
Q8NAP1	Putative protein CASTOR 3	CASTOR3	12.8834	1	17.8	8.5	0	0	0	0	0	0	0.155113	1	0	0	0	0	0	0	0	0	1	0	1
Q86UT6	NLR family member X1	NLRX1	2.25641	1	107.5	7.37	0	0	0	0	0	0	0.155113	1	0	0	0	0	0	0	0	0	1	0	1
Q9NYU2	UDP-glucose:glycoprotein glucosyltransferase 1	UGGT1	2.31511	1	177.1	5.63	0	0	0	0	0	0	0.155113	1	0	0	0	0	0	0	0	0	1	0	1
P02765	Alpha-2-HS-glycoprotein	AHSG	3.54223	1	39.3	5.72	0	0	0	0	0	0	0.155113	1	0	0	0	0	0	0	0	0	1	0	1
O00445	Synaptotagmin-5	SYT5	9.84456	1	42.9	9.17	0	0	0	0	0	0	0.155113	1	0	0	0	0	0	0	0	0	1	0	1
P30838	Aldehyde dehydrogenase, dimeric NADP-preferring	ALDH3A1	5.96026	1	50.4	6.54	0	0	0	0	0	0	0.155113	1	0	0	0	0	0	0	0	0	1	0	1
Q12882	Dihydropyrimidine dehydrogenase [NADP(+)]	DPYD	0.878049	1	111.3	7.05	0	0	0	0	0	0	0.155113	1	0	0	0	0	0	0	0	0	1	0	1
Q6UWN0	Ly6/PLAUR domain-containing protein 4	LYPD4	9.34959	1	26.7	8.38	0	0	0	0	0	0	0.155113	1	0	0	0	0	0	0	0	0	1	0	1
B4DJ23	Myotubularin-related protein 14	MTMR14	11.7021	1	20.9	8.75	0	0	0	0	0	0	0.155113	1	0	0	0	0	0	0	0	0	1	0	1
A0A2R8YFX0	Uncharacterized protein		3.24484	1	38	9.76	0	0	0	0	0	0	0.155113	1	0	0	0	0	0	0	0	0	1	0	1
E7EQB3	tRNA-splicing endonuclease subunit Sen34	TSEN34	7.30159	1	34.3	8.84	0	0	0	0	0	0	0.155113	1	0	0	0	0	0	0	0	0	1	0	1
H3BP25	Putative sodium-coupled neutral amino acid transporter 7	SLC38A7	15	1	27.9	5.01	0	0	0	0	0	0	0.155113	1	0	0	0	0	0	0	0	0	1	0	1
Q99547	M-phase phosphoprotein 6	MPHOSPH6	18.75	1	19	5.2	0	0	0	0	0	0	0.155113	1	0	0	0	0	0	0	0	0	1	0	1
Q92824	Proprotein convertase subtilisin/kexin type 5	PCSK5	1.88172	1	206.8	6.1	0	0	0	0	0	0	0.155113	1	0	0	0	0	0	0	0	0	1	0	1
Q13332	Receptor-type tyrosine-protein phosphatase S	PTPRS	2.31006	1	216.9	6.46	0	0	0	0	0	0	0.155113	1	0	0	0	0	0	0	0	0	1	0	1
A0A087WX97	Bcl-2-like protein 13	BCL2L13	5.10806	1	54.4	4.54	0	0	0	0	0	0	0.155113	1	0	0	0	0	0	0	0	0	1	0	1
Q9Y5H4	Protocadherin gamma-A1	PCDHGA1	2.04082	1	101.2	5.03	0	0	0	0	0	0	0.155113	1	0	0	0	0	0	0	0	0	1	0	1
C9JXK9	Lipoma-preferred partner (Fragment)	LPP	6.34921	1	26.7	7.85	0	0	0	0	0	0	0.155113	1	0	0	0	0	0	0	0	0	1	0	1
R4GNG2	E3 ubiquitin-protein ligase AMFR (Fragment)	AMFR	5.68562	1	33.9	5.43	0	0	0	0	0	0	0.155113	1	0	0	0	0	0	0	0	0	1	0	1
Q6DT37	Serine/threonine-protein kinase MRCK gamma	CDC42BPG	2.38556	1	172.4	6.28	0	0	0	0	0	0	0.155113	1	0	0	0	0	0	0	0	0	1	0	1
O43156	TELO2-interacting protein 1 homolog	TTI1	3.30579	1	122	5.97	0	0	0	0	0	0	0.155113	1	0	0	0	0	0	0	0	0	1	0	1
Q14164	Inhibitor of nuclear factor kappa-B kinase subunit epsilon	IKBKE	6.00559	1	80.4	7.84	0	0	0	0	0	0	0.155113	1	0	0	0	0	0	0	0	0	1	0	1
Q8N0V3	Putative ribosome-binding factor A, mitochondrial	RBFA	12.828	1	38.3	7.85	0	0	0	0	0	0	0.155113	1	0	0	0	0	0	0	0	0	1	0	1
F8VU56	Receptor-type tyrosine-protein phosphatase beta	PTPRB	1.08134	1	239.4	7.74	0	0	0	0	0	0	0.155113	1	0	0	0	0	0	0	0	0	1	0	1
Q14416	Metabotropic glutamate receptor 2	GRM2	3.32569	1	95.5	8.12	0	0	0	0	0	0	0.155113	1	0	0	0	0	0	0	0	0	1	0	1
P16383	GC-rich sequence DNA-binding factor 2	GCFC2	6.14597	1	89.3	5.99	0	0	0	0	0	0	0.155113	1	0	0	0	0	0	0	0	0	1	0	1
O60784	Target of Myb protein 1	TOM1	6.70732	1	53.8	4.7	0	0	0	0	0	0	0.155113	1	0	0	0	0	0	0	0	0	1	0	1
K7EIK4	Thimet oligopeptidase (Fragment)	THOP1	21.8935	1	19.1	5.34	0	0	0	0	0	0	0.155113	1	0	0	0	0	0	0	0	0	1	0	1
Q6ZMP0	Thrombospondin type-1 domain-containing protein 4	THSD4	3.73281	1	112.4	7.65	0	0	0	0	0	0	0.155113	1	0	0	0	0	0	0	0	0	1	0	1
P11511	Aromatase	CYP19A1	4.37376	1	57.8	7.5	0	0	0	0	0	0	0.155113	1	0	0	0	0	0	0	0	0	1	0	1
Q8NGV7	Olfactory receptor 5H2	OR5H2	9.23567	1	36	7.65	0	0	0	0	0	0	0.155113	1	0	0	0	0	0	0	0	0	1	0	1
O14559	Rho GTPase-activating protein 33	ARHGAP33	1.4763	1	137.1	8.75	0	0	0	0	0	0	0.155113	1	0	0	0	0	0	0	0	0	1	0	1
Q6VAB6	Kinase suppressor of Ras 2	KSR2	1.78947	1	107.6	8.69	0	0	0	0	0	0	0.155113	1	0	0	0	0	0	0	0	0	1	0	1
A0A494C1V2	Zinc finger protein 891	ZNF891	8.39416	1	64	8.73	0	0	0	0	0	0	0.155113	1	0	0	0	0	0	0	0	0	1	0	1
B5MEB3	Calcineurin binding protein 1, isoform CRA_c	CABIN1	4.0678	1	63.3	6.77	0	0	0	0	0	0	0.155113	1	0	0	0	0	0	0	0	0	1	0	1
Q8IZ16	Uncharacterized protein C7orf61	C7orf61	16.0194	1	23.8	10.4	0	0	0	0	0	0	0.155113	1	0	0	0	0	0	0	0	0	1	0	1
A0A0U1RQC5	Neurexin-3-beta	NRXN3	1.68269	1	183.2	5.74	0	0	0	0	0	0	0.155113	1	0	0	0	0	0	0	0	0	1	0	1
Q6ZRQ5	Protein MMS22-like	MMS22L	1.44811	1	142.2	7.12	0	0	0	0	0	0	0.155113	1	0	0	0	0	0	0	0	0	1	0	1
H7C4F4	Major facilitator superfamily domain-containing protein 1 (Fragment)	MFSD1	30.0518	1	21	7.94	0	0	0	0	0	0	0.155113	1	0	0	0	0	0	0	0	0	1	0	1
Q7L1I2	Synaptic vesicle glycoprotein 2B	SV2B	7.17423	1	77.4	5.44	0	0	0	0	0	0	0.155113	1	0	0	0	0	0	0	0	0	1	0	1
E5RHC4	Arylsulfatase B (Fragment)	ARSB	62.2222	1	4.5	12.6	0	0	0	0	0	0	0.155113	1	0	0	0	0	0	0	0	0	1	0	1
P28062	Proteasome subunit beta type-8	PSMB8	8.69565	1	30.3	7.43	0	0	0	0	0	0	0.155113	1	0	0	0	0	0	0	0	0	1	0	1
A0A0A0MTI5	Acyl-CoA-binding protein	DBI	19.5804	2	15.9	5.05	0	0	0.949259	4	0	0	0	0	0	0	0	0	0	0	0	0	1	0	1
B2RTY4	Unconventional myosin-IXa	MYO9A	0.313972	1	292.5	8.88	0	0	0.406518	3	0	0	0	0	0	0	0	0	0	0	0	0	1	0	1
Q9UPA5	Protein bassoon	BSN	0.815079	2	416.2	7.55	0	0	0.430718	3	0	0	0	0	0	0	0	0	0	0	0	0	1	0	1
Q9UBG0	C-type mannose receptor 2	MRC2	1.82556	2	166.6	5.83	0	0	0.640406	2	0	0	0	0	0	0	0	0	0	0	0	0	1	0	1
P55263	Adenosine kinase	ADK	4.41989	1	40.5	6.7	0	0	0.412936	2	0	0	0	0	0	0	0	0	0	0	0	0	1	0	1
E5RJR5	S-phase kinase-associated protein 1	SKP1	7.36196	1	18.7	4.7	0	0	0.40973	2	0	0	0	0	0	0	0	0	0	0	0	0	1	0	1
Q92820	Gamma-glutamyl hydrolase	GGH	6.91824	2	35.9	7.11	0	0	0.481242	2	0	0	0	0	0	0	0	0	0	0	0	0	1	0	1
P49721	Proteasome subunit beta type-2	PSMB2	8.95522	2	22.8	7.02	0	0	0.404027	2	0	0	0	0	0	0	0	0	0	0	0	0	1	0	1
Q00688	Peptidyl-prolyl cis-trans isomerase FKBP3	FKBP3	6.69643	1	25.2	9.28	0	0	0.274222	2	0	0	0	0	0	0	0	0	0	0	0	0	1	0	1
P27695	DNA-(apurinic or apyrimidinic site) lyase	APEX1	11.6352	2	35.5	8.12	0	0	0.27101	2	0	0	0	0	0	0	0	0	0	0	0	0	1	0	1
Q9NQZ7	Ectonucleoside triphosphate diphosphohydrolase 7	ENTPD7	4.63576	1	68.9	7.56	0	0	0.274222	2	0	0	0	0	0	0	0	0	0	0	0	0	1	0	1
D6RAR4	Hepatocyte growth factor activator	HGFAC	5.28701	2	71.4	7.05	0	0	0.274222	2	0	0	0	0	0	0	0	0	0	0	0	0	1	0	1
Q99733	Nucleosome assembly protein 1-like 4	NAP1L4	2.93333	1	42.8	4.69	0	0	0.274222	2	0	0	0	0	0	0	0	0	0	0	0	0	1	0	1
Q9H7P6	Multivesicular body subunit 12B	MVB12B	10.6583	2	35.6	8.15	0	0	0.27101	2	0	0	0	0	0	0	0	0	0	0	0	0	1	0	1
Q96BJ8	Engulfment and cell motility protein 3	ELMO3	7.91667	2	81.4	6.3	0	0	0.27458	2	0	0	0	0	0	0	0	0	0	0	0	0	1	0	1
Q9UBT6	DNA polymerase kappa	POLK	4.36782	2	98.7	8.13	0	0	0.27458	2	0	0	0	0	0	0	0	0	0	0	0	0	1	0	1
Q96GR2	Long-chain-fatty-acid--CoA ligase ACSBG1	ACSBG1	8.14917	2	81.2	6.02	0	0	0.298423	2	0	0	0	0	0	0	0	0	0	0	0	0	1	0	1
P46663	B1 bradykinin receptor	BDKRB1	3.11615	1	40.5	9.31	0	0	0.29503	2	0	0	0	0	0	0	0	0	0	0	0	0	1	0	1
Q13630	GDP-L-fucose synthase	TSTA3	3.73832	1	35.9	6.6	0	0	0.291459	2	0	0	0	0	0	0	0	0	0	0	0	0	1	0	1
Q8WW22	DnaJ homolog subfamily A member 4	DNAJA4	2.01511	1	44.8	7.59	0	0	0.29503	2	0	0	0	0	0	0	0	0	0	0	0	0	1	0	1
Q14376	UDP-glucose 4-epimerase	GALE	6.03448	1	38.3	6.73	0	0	0.268161	2	0	0	0	0	0	0	0	0	0	0	0	0	1	0	1
Q8TE56	A disintegrin and metalloproteinase with thrombospondin motifs 17	ADAMTS17	1.00457	1	121	8.06	0	0	0.268161	2	0	0	0	0	0	0	0	0	0	0	0	0	1	0	1
A0A2R8YFN3	ADP-ribose glycohydrolase MACROD2	MACROD2	11.9205	2	50.4	4.74	0	0	0.268161	2	0	0	0	0	0	0	0	0	0	0	0	0	1	0	1
O95372	Acyl-protein thioesterase 2	LYPLA2	11.2554	1	24.7	7.23	0	0	0.277428	1	0	0	0	0	0	0	0	0	0	0	0	0	1	0	1
O60664	Perilipin-3	PLIN3	9.447	2	47	5.44	0	0	0.271016	1	0	0	0	0	0	0	0	0	0	0	0	0	1	0	1
Q99683	Mitogen-activated protein kinase kinase kinase 5	MAP3K5	0.873362	1	154.4	5.78	0	0	0.264591	1	0	0	0	0	0	0	0	0	0	0	0	0	1	0	1
P46108	Adapter molecule crk	CRK	5.59211	1	33.8	5.55	0	0	0.271732	1	0	0	0	0	0	0	0	0	0	0	0	0	1	0	1
Q96PZ0	Pseudouridylate synthase 7 homolog	PUS7	3.02572	1	75	6.37	0	0	0.271732	1	0	0	0	0	0	0	0	0	0	0	0	0	1	0	1
Q92805	Golgin subfamily A member 1	GOLGA1	2.73794	1	88.1	5.27	0	0	0.138714	1	0	0	0	0	0	0	0	0	0	0	0	0	1	0	1
P04843	Dolichyl-diphosphooligosaccharide--protein glycosyltransferase subunit 1	RPN1	1.97694	1	68.5	6.38	0	0	0.138714	1	0	0	0	0	0	0	0	0	0	0	0	0	1	0	1
A5PLL3	Histone acetyltransferase	KAT6A	0.981595	1	93.2	8.94	0	0	0.138714	1	0	0	0	0	0	0	0	0	0	0	0	0	1	0	1
C9J535	LisH domain-containing protein ARMC9 (Fragment)	ARMC9	6.96203	1	17.7	8.18	0	0	0.138714	1	0	0	0	0	0	0	0	0	0	0	0	0	1	0	1
Q15833	Syntaxin-binding protein 2	STXBP2	3.37268	1	66.4	6.55	0	0	0.138714	1	0	0	0	0	0	0	0	0	0	0	0	0	1	0	1
P98182	Zinc finger protein 200	ZNF200	2.27848	1	45.5	8.32	0	0	0.138714	1	0	0	0	0	0	0	0	0	0	0	0	0	1	0	1
P09958	Furin	FURIN	2.39295	1	86.6	6.47	0	0	0.138714	1	0	0	0	0	0	0	0	0	0	0	0	0	1	0	1
Q6MZF5	N-acetylgalactosamine-6-sulfatase (Fragment)	GALNS	34.7826	1	7.4	9.45	0	0	0.138714	1	0	0	0	0	0	0	0	0	0	0	0	0	1	0	1
Q96P44	Collagen alpha-1(XXI) chain	COL21A1	0.731452	1	99.3	8.32	0	0	0.138714	1	0	0	0	0	0	0	0	0	0	0	0	0	1	0	1
D6RJF4	Carbonyl reductase family member 4	CBR4	33.3333	1	6.1	9.99	0	0	0.138714	1	0	0	0	0	0	0	0	0	0	0	0	0	1	0	1
H0YAP5	Regulator of microtubule dynamics protein 1 (Fragment)	RMDN1	14.6154	1	15.2	9.35	0	0	0.138714	1	0	0	0	0	0	0	0	0	0	0	0	0	1	0	1
Q13591	Semaphorin-5A	SEMA5A	5.21415	1	120.5	7.21	0	0	0.138714	1	0	0	0	0	0	0	0	0	0	0	0	0	1	0	1
Q9H0B8	Cysteine-rich secretory protein LCCL domain-containing 2	CRISPLD2	1.20724	1	55.9	8.02	0	0	0.138714	1	0	0	0	0	0	0	0	0	0	0	0	0	1	0	1
J3KNF5	Centrosomal protein of 290 kDa	CEP290	0.44337	1	290.4	5.95	0	0	0.138714	1	0	0	0	0	0	0	0	0	0	0	0	0	1	0	1
O43761	Synaptogyrin-3	SYNGR3	24.4541	1	24.5	8.18	0	0	0.138714	1	0	0	0	0	0	0	0	0	0	0	0	0	1	0	1
P49773	Histidine triad nucleotide-binding protein 1	HINT1	5.55556	1	13.8	6.95	0	0	0.138714	1	0	0	0	0	0	0	0	0	0	0	0	0	1	0	1
Q9H2M3	S-methylmethionine--homocysteine S-methyltransferase BHMT2	BHMT2	6.61157	1	40.3	5.87	0	0	0.138714	1	0	0	0	0	0	0	0	0	0	0	0	0	1	0	1
P56645	Period circadian protein homolog 3	PER3	3.16403	1	131.8	6.89	0	0	0.138714	1	0	0	0	0	0	0	0	0	0	0	0	0	1	0	1
P32019	Type II inositol 1,4,5-trisphosphate 5-phosphatase	INPP5B	2.21551	1	112.8	5.57	0	0	0.138714	1	0	0	0	0	0	0	0	0	0	0	0	0	1	0	1
A0A2R8Y4V0	ATP-binding cassette sub-family C member 8	ABCC8	1.62196	1	179.1	7.68	0	0	0.138714	1	0	0	0	0	0	0	0	0	0	0	0	0	1	0	1
P17342	Atrial natriuretic peptide receptor 3	NPR3	7.7634	1	59.8	6.35	0	0	0.138714	1	0	0	0	0	0	0	0	0	0	0	0	0	1	0	1
Q9BZ71	Membrane-associated phosphatidylinositol transfer protein 3	PITPNM3	2.77207	1	106.7	7.14	0	0	0.138714	1	0	0	0	0	0	0	0	0	0	0	0	0	1	0	1
Q5W0B1	ORC ubiquitin ligase 1	OBI1	0.964187	1	81.1	5.72	0	0	0.138714	1	0	0	0	0	0	0	0	0	0	0	0	0	1	0	1
G3V4B4	Plasma serine protease inhibitor (Fragment)	SERPINA5	37.2093	1	9.4	9.73	0	0	0.138714	1	0	0	0	0	0	0	0	0	0	0	0	0	1	0	1
Q9ULI2	Beta-citrylglutamate synthase B	RIMKLB	2.59067	1	42.4	6	0	0	0.138714	1	0	0	0	0	0	0	0	0	0	0	0	0	1	0	1
A6NGY5	Olfactory receptor 51F1	OR51F1	5.32915	1	35.8	8.03	0	0	0.138714	1	0	0	0	0	0	0	0	0	0	0	0	0	1	0	1
Q9UIF8	Bromodomain adjacent to zinc finger domain protein 2B	BAZ2B	0.461255	1	240.3	6.54	0	0	0.138714	1	0	0	0	0	0	0	0	0	0	0	0	0	1	0	1
Q9UBQ6	Exostosin-like 2	EXTL2	6.36364	1	37.4	8.95	0	0	0.138714	1	0	0	0	0	0	0	0	0	0	0	0	0	1	0	1
P25090	N-formyl peptide receptor 2	FPR2	2.5641	1	38.9	7.9	0	0	0.138714	1	0	0	0	0	0	0	0	0	0	0	0	0	1	0	1
Q6ZT52	Protein FAM43B	FAM43B	4.55927	1	36.8	10.35	0	0	0.138714	1	0	0	0	0	0	0	0	0	0	0	0	0	1	0	1
Q86Y25	Zinc finger protein 354C	ZNF354C	4.15162	1	64.8	8.05	0	0	0.138714	1	0	0	0	0	0	0	0	0	0	0	0	0	1	0	1
H0Y8P1	Nuclease EXOG, mitochondrial (Fragment)	EXOG	66.6667	1	1.5	4.23	0	0	0.138714	1	0	0	0	0	0	0	0	0	0	0	0	0	1	0	1
A0A0A0MT08	MROH7-TTC4 readthrough (NMD candidate)	MROH7-TTC4	1.87406	1	147	8	0	0	0.138714	1	0	0	0	0	0	0	0	0	0	0	0	0	1	0	1
A0A087X0R6	Sorting nexin-12	SNX12	6.39535	1	19.8	7.78	0	0	0.138714	1	0	0	0	0	0	0	0	0	0	0	0	0	1	0	1
F5H6C2	Intraflagellar transport protein 88 homolog (Fragment)	IFT88	3.80435	1	42	8.51	0	0	0.138714	1	0	0	0	0	0	0	0	0	0	0	0	0	1	0	1
Q9HCK1	DBF4-type zinc finger-containing protein 2	ZDBF2	1.74172	1	265.5	6.16	0	0	0.138714	1	0	0	0	0	0	0	0	0	0	0	0	0	1	0	1
Q8TDF5	Neuropilin and tolloid-like protein 1	NETO1	1.87617	1	60.2	7.02	0	0	0.138714	1	0	0	0	0	0	0	0	0	0	0	0	0	1	0	1
P98171	Rho GTPase-activating protein 4	ARHGAP4	7.08245	1	105	6.34	0	0	0.138714	1	0	0	0	0	0	0	0	0	0	0	0	0	1	0	1
Q9NR19	Acetyl-coenzyme A synthetase, cytoplasmic	ACSS2	7.56063	1	78.5	6.46	0	0	0.138714	1	0	0	0	0	0	0	0	0	0	0	0	0	1	0	1
Q9UL41	Paraneoplastic antigen Ma3	PNMA3	3.23974	1	52.3	9.5	0	0	0.138714	1	0	0	0	0	0	0	0	0	0	0	0	0	1	0	1
P0DPA2	V-set and immunoglobulin domain-containing protein 8	VSIG8	2.41546	1	43.9	7.2	0	0	0.138714	1	0	0	0	0	0	0	0	0	0	0	0	0	1	0	1
E9PF25	DNA mismatch repair protein Mlh1	MLH1	31.25	1	5.3	8.82	0	0	0.138714	1	0	0	0	0	0	0	0	0	0	0	0	0	1	0	1
H0YJQ8	Type II iodothyronine deiodinase (Fragment)	DIO2	15.5172	1	6.6	8.94	0	0	0.138714	1	0	0	0	0	0	0	0	0	0	0	0	0	1	0	1
Q9BYF1	Angiotensin-converting enzyme 2	ACE2	3.72671	1	92.4	5.54	0	0	0.138714	1	0	0	0	0	0	0	0	0	0	0	0	0	1	0	1
I3L3R5	Coiled-coil domain-containing glutamate-rich protein 2	CCER2	4.51128	1	30.3	5.3	0	0	0.138714	1	0	0	0	0	0	0	0	0	0	0	0	0	1	0	1
P41279	Mitogen-activated protein kinase kinase kinase 8	MAP3K8	5.13919	1	52.9	5.81	0	0	0.138714	1	0	0	0	0	0	0	0	0	0	0	0	0	1	0	1
A6NCF6	Putative MAGE domain-containing protein MAGEA13P	MAGEA13P	6.74487	1	37.9	6.37	0	0	0.138714	1	0	0	0	0	0	0	0	0	0	0	0	0	1	0	1
P08887	Interleukin-6 receptor subunit alpha	IL6R	11.3248	1	51.5	8.22	0	0	0.138714	1	0	0	0	0	0	0	0	0	0	0	0	0	1	0	1
Q14112	Nidogen-2	NID2	0.872727	1	151.2	5.29	0	0	0.138714	1	0	0	0	0	0	0	0	0	0	0	0	0	1	0	1
Q86Y34	Adhesion G protein-coupled receptor G3	ADGRG3	5.46448	1	60.8	8.72	0	0	0.138714	1	0	0	0	0	0	0	0	0	0	0	0	0	1	0	1
O94889	Kelch-like protein 18	KLHL18	4.00697	1	63.6	5.6	0	0	0.138714	1	0	0	0	0	0	0	0	0	0	0	0	0	1	0	1
Q5SW79	Centrosomal protein of 170 kDa	CEP170	1.38889	1	175.2	7.11	0	0	0.138714	1	0	0	0	0	0	0	0	0	0	0	0	0	1	0	1
Q9P0Z9	Peroxisomal sarcosine oxidase	PIPOX	3.58974	1	44	8.41	0	0	0.138714	1	0	0	0	0	0	0	0	0	0	0	0	0	1	0	1
Q9HA82	Ceramide synthase 4	CERS4	5.58376	1	46.4	9.07	0	0	0.135508	1	0	0	0	0	0	0	0	0	0	0	0	0	1	0	1
Q14CB8	Rho GTPase-activating protein 19	ARHGAP19	5.06073	1	55.7	9.36	0	0	0.135508	1	0	0	0	0	0	0	0	0	0	0	0	0	1	0	1
Q8WV99	AN1-type zinc finger protein 2B	ZFAND2B	9.72763	1	28	6.92	0	0	0.135508	1	0	0	0	0	0	0	0	0	0	0	0	0	1	0	1
H0YDQ5	Transcription factor SOX-13 (Fragment)	SOX13	7.03125	1	14.7	6.93	0	0	0.135508	1	0	0	0	0	0	0	0	0	0	0	0	0	1	0	1
O94892	Zinc finger protein 432	ZNF432	3.68098	1	74.8	8.75	0	0	0.135508	1	0	0	0	0	0	0	0	0	0	0	0	0	1	0	1
Q16643	Drebrin	DBN1	2.46533	1	71.4	4.45	0	0	0.135508	1	0	0	0	0	0	0	0	0	0	0	0	0	1	0	1
A0A087X0B9	Phosphatidylinositol phosphatase PTPRQ	PTPRQ	0.25729	1	260.7	5.78	0	0	0.135508	1	0	0	0	0	0	0	0	0	0	0	0	0	1	0	1
Q96KW9	Sperm acrosome-associated protein 7	SPACA7	13.8462	1	21.5	4.78	0	0	0.135508	1	0	0	0	0	0	0	0	0	0	0	0	0	1	0	1
A0A3Q5ACI7	Leukotriene B4 receptor 2	LTB4R2	8.99743	1	41.5	10.99	0	0	0.135508	1	0	0	0	0	0	0	0	0	0	0	0	0	1	0	1
Q8IZF2	Adhesion G protein-coupled receptor F5	ADGRF5	1.263	1	149.4	6.65	0	0	0.135508	1	0	0	0	0	0	0	0	0	0	0	0	0	1	0	1
Q6UX73	UPF0764 protein C16orf89	C16orf89	4.97512	1	45.4	6.19	0	0	0.135508	1	0	0	0	0	0	0	0	0	0	0	0	0	1	0	1
Q92688	Acidic leucine-rich nuclear phosphoprotein 32 family member B	ANP32B	3.18725	1	28.8	4.06	0	0	0.135508	1	0	0	0	0	0	0	0	0	0	0	0	0	1	0	1
Q9H8H0	Nucleolar protein 11	NOL11	1.11266	1	81.1	6.07	0	0	0.135508	1	0	0	0	0	0	0	0	0	0	0	0	0	1	0	1
H3BNS4	Cytosolic Fe-S cluster assembly factor NUBP2 (Fragment)	NUBP2	11.8081	1	29.6	9.45	0	0	0.135508	1	0	0	0	0	0	0	0	0	0	0	0	0	1	0	1
P30926	Neuronal acetylcholine receptor subunit beta-4	CHRNB4	4.01606	1	56.3	8.35	0	0	0.135508	1	0	0	0	0	0	0	0	0	0	0	0	0	1	0	1
Q8NGM8	Olfactory receptor 6M1	OR6M1	17.8914	1	35.3	8.22	0	0	0.135508	1	0	0	0	0	0	0	0	0	0	0	0	0	1	0	1
Q86UX7	Fermitin family homolog 3	FERMT3	3.5982	1	75.9	6.98	0	0	0.135508	1	0	0	0	0	0	0	0	0	0	0	0	0	1	0	1
Q6ZSR3	Putative uncharacterized protein FLJ45275, mitochondrial		5.35714	1	17.9	8.41	0	0	0.135508	1	0	0	0	0	0	0	0	0	0	0	0	0	1	0	1
A0A1W2PQ11	Contactin-2	CNTN2	3.31797	1	118.2	7.55	0	0	0.135508	1	0	0	0	0	0	0	0	0	0	0	0	0	1	0	1
Q14684	Ribosomal RNA processing protein 1 homolog B	RRP1B	0.923483	1	84.4	9.76	0	0	0.135508	1	0	0	0	0	0	0	0	0	0	0	0	0	1	0	1
O95715	C-X-C motif chemokine 14	CXCL14	6.30631	1	13.1	10.08	0	0	0.135508	1	0	0	0	0	0	0	0	0	0	0	0	0	1	0	1
Q56UN5	Mitogen-activated protein kinase kinase kinase 19	MAP3K19	3.46386	1	150.4	7.05	0	0	0.135508	1	0	0	0	0	0	0	0	0	0	0	0	0	1	0	1
P0C869	Cytosolic phospholipase A2 beta	PLA2G4B	1.28041	1	87.9	5.96	0	0	0.135508	1	0	0	0	0	0	0	0	0	0	0	0	0	1	0	1
Q96H35	Probable RNA-binding protein 18	RBM18	13.1579	1	21.6	9.44	0	0	0.135508	1	0	0	0	0	0	0	0	0	0	0	0	0	1	0	1
Q02742	Beta-1,3-galactosyl-O-glycosyl-glycoprotein beta-1,6-N-acetylglucosaminyltransferase	GCNT1	7.94393	1	49.8	8.41	0	0	0.135508	1	0	0	0	0	0	0	0	0	0	0	0	0	1	0	1
H0Y803	Nuclear transcription factor Y subunit gamma (Fragment)	NFYC	2.15054	1	20.5	8.53	0	0	0.135508	1	0	0	0	0	0	0	0	0	0	0	0	0	1	0	1
P11465	Preancy-specific beta-1-glycoprotein 2	PSG2	12.2388	1	37.2	7.8	0	0	0.135508	1	0	0	0	0	0	0	0	0	0	0	0	0	1	0	1
O94986	Centrosomal protein of 152 kDa	CEP152	0.526316	1	195.5	5.6	0	0	0.135508	1	0	0	0	0	0	0	0	0	0	0	0	0	1	0	1
Q8N4T4	Rho guanine nucleotide exchange factor 39	ARHGEF39	5.37313	1	38.3	9.64	0	0	0.135508	1	0	0	0	0	0	0	0	0	0	0	0	0	1	0	1
Q14934	Nuclear factor of activated T-cells, cytoplasmic 4	NFATC4	0.997783	1	95.4	5.38	0	0	0.135508	1	0	0	0	0	0	0	0	0	0	0	0	0	1	0	1
Q8N6H7	ADP-ribosylation factor GTPase-activating protein 2	ARFGAP2	2.68714	1	56.7	7.99	0	0	0.135508	1	0	0	0	0	0	0	0	0	0	0	0	0	1	0	1
A0A0C4DH79	Lysine-specific demethylase 9	RSBN1	3.40633	1	45.7	9.77	0	0	0.135508	1	0	0	0	0	0	0	0	0	0	0	0	0	1	0	1
A0A5F9ZHD1	Protein yippee-like	YPEL1	11.6883	1	17.3	7.37	0	0	0.135508	1	0	0	0	0	0	0	0	0	0	0	0	0	1	0	1
P25940	Collagen alpha-3(V) chain	COL5A3	2.86533	1	172	6.87	0	0	0.135508	1	0	0	0	0	0	0	0	0	0	0	0	0	1	0	1
K7EQ79	INO80 complex subunit C	INO80C	17.8947	1	10.1	10.45	0	0	0.135508	1	0	0	0	0	0	0	0	0	0	0	0	0	1	0	1
G3V4P8	Glia maturation factor beta (Fragment)	GMFB	15.3333	1	17.5	5.31	0	0	0.135508	1	0	0	0	0	0	0	0	0	0	0	0	0	1	0	1
Q9NYC9	Dynein heavy chain 9, axonemal	DNAH9	0.267499	1	511.6	5.91	0	0	0.135508	1	0	0	0	0	0	0	0	0	0	0	0	0	1	0	1
D6RJB7	Ankyrin repeat domain-containing protein 31	ANKRD31	1.70984	1	217.4	6.16	0	0	0.135508	1	0	0	0	0	0	0	0	0	0	0	0	0	1	0	1
P08240	Sial recoition particle receptor subunit alpha	SRPRA	3.29154	1	69.8	8.95	0	0	0.135508	1	0	0	0	0	0	0	0	0	0	0	0	0	1	0	1
Q15052	Rho guanine nucleotide exchange factor 6	ARHGEF6	1.28866	1	87.4	6.05	0	0	0.135508	1	0	0	0	0	0	0	0	0	0	0	0	0	1	0	1
Q8N140	EP300-interacting inhibitor of differentiation 3	EID3	2.4024	1	38.1	5.15	0	0	0.135508	1	0	0	0	0	0	0	0	0	0	0	0	0	1	0	1
A0A087WYF9	Histone deacetylase complex subunit SAP25	SAP25	3.0303	1	31.4	6.28	0	0	0.135508	1	0	0	0	0	0	0	0	0	0	0	0	0	1	0	1
Q86W24	NACHT, LRR and PYD domains-containing protein 14	NLRP14	4.30009	1	124.7	6.61	0	0	0.135508	1	0	0	0	0	0	0	0	0	0	0	0	0	1	0	1
Q96EW2	HSPB1-associated protein 1	HSPBAP1	2.04918	1	55.1	5.6	0	0	0.135508	1	0	0	0	0	0	0	0	0	0	0	0	0	1	0	1
E9PPJ8	Olfactory receptor 51E2 (Fragment)	OR51E2	4.81928	1	9.2	7.91	0	0	0.135508	1	0	0	0	0	0	0	0	0	0	0	0	0	1	0	1
Q8TBG4	Ethanolamine-phosphate phospho-lyase	ETNPPL	3.40681	1	55.6	8.1	0	0	0.135508	1	0	0	0	0	0	0	0	0	0	0	0	0	1	0	1
Q12792	Twinfilin-1	TWF1	2	1	40.3	6.96	0	0	0.135508	1	0	0	0	0	0	0	0	0	0	0	0	0	1	0	1
A0A0G2JPQ2	NACHT, LRR and PYD domains-containing protein 2	NLRP2	0.94162	1	120.4	6.07	0	0	0.135508	1	0	0	0	0	0	0	0	0	0	0	0	0	1	0	1
A0A0G2JNY3	Rho GTPase-activating protein 27	ARHGAP27	2.13723	1	98.4	5.64	0	0	0.159164	1	0	0	0	0	0	0	0	0	0	0	0	0	1	0	1
Q9H6L4	Armadillo repeat-containing protein 7	ARMC7	4.0404	1	21.9	6.09	0	0	0.159164	1	0	0	0	0	0	0	0	0	0	0	0	0	1	0	1
P08217	Chymotrypsin-like elastase family member 2A	CELA2A	11.5242	1	28.9	8.46	0	0	0.159164	1	0	0	0	0	0	0	0	0	0	0	0	0	1	0	1
K7EQI8	Cytochrome P450 4F2 (Fragment)	CYP4F2	13.5135	1	9	10.8	0	0	0.159164	1	0	0	0	0	0	0	0	0	0	0	0	0	1	0	1
Q9UEG4	Zinc finger protein 629	ZNF629	3.10702	1	96.6	7.93	0	0	0.159164	1	0	0	0	0	0	0	0	0	0	0	0	0	1	0	1
P28329	Choline O-acetyltransferase	CHAT	3.20856	1	82.5	8.59	0	0	0.159164	1	0	0	0	0	0	0	0	0	0	0	0	0	1	0	1
A0A0J9YX86	Golgin subfamily A member 8Q	GOLGA8Q	4.27215	1	71.6	6.39	0	0	0.159164	1	0	0	0	0	0	0	0	0	0	0	0	0	1	0	1
P52790	Hexokinase-3	HK3	6.93391	1	99	5.4	0	0	0.159164	1	0	0	0	0	0	0	0	0	0	0	0	0	1	0	1
O94776	Metastasis-associated protein MTA2	MTA2	2.99401	1	75	9.66	0	0	0.159164	1	0	0	0	0	0	0	0	0	0	0	0	0	1	0	1
O75792	Ribonuclease H2 subunit A	RNASEH2A	4.34783	1	33.4	5.25	0	0	0.159164	1	0	0	0	0	0	0	0	0	0	0	0	0	1	0	1
Q86SQ9	Dehydrodolichyl diphosphate synthase complex subunit DHDDS	DHDDS	4.5045	1	38.6	8.28	0	0	0.159164	1	0	0	0	0	0	0	0	0	0	0	0	0	1	0	1
Q9BW27	Nuclear pore complex protein Nup85	NUP85	7.16463	1	75	5.55	0	0	0.159164	1	0	0	0	0	0	0	0	0	0	0	0	0	1	0	1
P30532	Neuronal acetylcholine receptor subunit alpha-5	CHRNA5	8.33333	1	53	6.98	0	0	0.159164	1	0	0	0	0	0	0	0	0	0	0	0	0	1	0	1
P33121	Long-chain-fatty-acid--CoA ligase 1	ACSL1	9.16905	1	77.9	7.15	0	0	0.159164	1	0	0	0	0	0	0	0	0	0	0	0	0	1	0	1
Q49AM1	Transcription termination factor 2, mitochondrial	MTERF2	5.19481	1	44.4	8.97	0	0	0.159164	1	0	0	0	0	0	0	0	0	0	0	0	0	1	0	1
A8TX70	Collagen alpha-5(VI) chain	COL6A5	1.33843	1	289.7	6.95	0	0	0.159164	1	0	0	0	0	0	0	0	0	0	0	0	0	1	0	1
Q15238	Preancy-specific beta-1-glycoprotein 5	PSG5	8.0597	1	37.7	8.87	0	0	0.159164	1	0	0	0	0	0	0	0	0	0	0	0	0	1	0	1
Q5JVS0	Intracellular hyaluronan-binding protein 4	HABP4	6.2954	1	45.8	7.46	0	0	0.159164	1	0	0	0	0	0	0	0	0	0	0	0	0	1	0	1
Q01954	Zinc finger protein basonuclin-1	BNC1	3.62173	1	110.9	7.36	0	0	0.159164	1	0	0	0	0	0	0	0	0	0	0	0	0	1	0	1
Q9HBU1	Homeobox protein BarH-like 1	BARX1	18.8976	1	27.3	9.7	0	0	0.159164	1	0	0	0	0	0	0	0	0	0	0	0	0	1	0	1
Q9UPX8	SH3 and multiple ankyrin repeat domains protein 2	SHANK2	1.08844	1	158.7	6.9	0	0	0.159164	1	0	0	0	0	0	0	0	0	0	0	0	0	1	0	1
G3V325	ATP5MF-PTCD1 readthrough	ATP5MF-PTCD1	2.93725	1	84.1	8.72	0	0	0.159164	1	0	0	0	0	0	0	0	0	0	0	0	0	1	0	1
O15120	1-acyl-sn-glycerol-3-phosphate acyltransferase beta	AGPAT2	10.4317	1	30.9	9.01	0	0	0.159164	1	0	0	0	0	0	0	0	0	0	0	0	0	1	0	1
A0A5K1VW93	Cytoplasmic polyadenylation element-binding protein 2	CPEB2	2.14425	1	108.7	7.77	0	0	0.159164	1	0	0	0	0	0	0	0	0	0	0	0	0	1	0	1
Q63HR2	Tensin-2	TNS2	1.2775	1	152.5	8.35	0	0	0.159164	1	0	0	0	0	0	0	0	0	0	0	0	0	1	0	1
O95926	Pre-mRNA-splicing factor SYF2	SYF2	11.9342	1	28.7	8.4	0	0	0.159164	1	0	0	0	0	0	0	0	0	0	0	0	0	1	0	1
A0A0A0MTN0	Cullin-2	CUL2	2.37467	1	88.4	6.93	0	0	0.159164	1	0	0	0	0	0	0	0	0	0	0	0	0	1	0	1
A0A024R4K9	Transmembrane protein 120A	TMEM120A	6.21118	1	35.9	8.43	0	0	0.159164	1	0	0	0	0	0	0	0	0	0	0	0	0	1	0	1
Q6UY01	Leucine-rich repeat-containing protein 31	LRRC31	6.88406	1	61.5	6.02	0	0	0.159164	1	0	0	0	0	0	0	0	0	0	0	0	0	1	0	1
Q12981	Vesicle transport protein SEC20	BNIP1	8.77193	1	26.1	8.95	0	0	0.159164	1	0	0	0	0	0	0	0	0	0	0	0	0	1	0	1
A0A0J9YXN7	Perilipin-4	PLIN4	3.49854	1	135.9	8.82	0	0	0.159164	1	0	0	0	0	0	0	0	0	0	0	0	0	1	0	1
Q8TCP9	Protein FAM200A	FAM200A	1.04712	1	66.2	6.21	0	0	0.159164	1	0	0	0	0	0	0	0	0	0	0	0	0	1	0	1
O43680	Transcription factor 21	TCF21	2.7933	1	19.7	9.03	0	0	0.159164	1	0	0	0	0	0	0	0	0	0	0	0	0	1	0	1
A0A087WZQ2	Zinc finger protein 343	ZNF343	4.53125	1	73.4	8.9	0	0	0.159164	1	0	0	0	0	0	0	0	0	0	0	0	0	1	0	1
F8WDR0	Cytosolic 5'-nucleotidase 3A	NT5C3A	20.3704	1	5.7	11.05	0	0	0.159164	1	0	0	0	0	0	0	0	0	0	0	0	0	1	0	1
P11274	Breakpoint cluster region protein	BCR	1.88828	1	142.7	7.03	0	0	0.159164	1	0	0	0	0	0	0	0	0	0	0	0	0	1	0	1
C9J2N8	Zinc finger protein 823 (Fragment)	ZNF823	1.91898	1	53.7	8.78	0	0	0.159164	1	0	0	0	0	0	0	0	0	0	0	0	0	1	0	1
Q9BSJ8	Extended synaptotagmin-1	ESYT1	1.90217	1	122.8	5.83	0	0	0.159164	1	0	0	0	0	0	0	0	0	0	0	0	0	1	0	1
A0A087WT58	Maestro heat-like repeat-containing protein family member 2A	MROH2A	2.42891	1	191.1	6.87	0	0	0.159164	1	0	0	0	0	0	0	0	0	0	0	0	0	1	0	1
O00268	Transcription initiation factor TFIID subunit 4	TAF4	4.14747	1	110	9.94	0	0	0.159164	1	0	0	0	0	0	0	0	0	0	0	0	0	1	0	1
P04275	von Willebrand factor	VWF	0.817632	1	309.1	5.48	0	0	0.159164	1	0	0	0	0	0	0	0	0	0	0	0	0	1	0	1
Q13231	Chitotriosidase-1	CHIT1	4.29185	1	51.6	6.96	0	0	0.159164	1	0	0	0	0	0	0	0	0	0	0	0	0	1	0	1
O60293	Zinc finger C3H1 domain-containing protein	ZFC3H1	0.904977	1	226.2	8.13	0	0	0.159164	1	0	0	0	0	0	0	0	0	0	0	0	0	1	0	1
Q8TEW8	Partitioning defective 3 homolog B	PARD3B	1.82573	1	132.4	8.37	0	0	0.159164	1	0	0	0	0	0	0	0	0	0	0	0	0	1	0	1
P27708	CAD protein	CAD	1.34831	1	242.8	6.46	0	0	0.159164	1	0	0	0	0	0	0	0	0	0	0	0	0	1	0	1
Q9H2J7	Sodium-dependent neutral amino acid transporter B(0)AT2	SLC6A15	1.91781	1	81.8	5.19	0	0	0.159164	1	0	0	0	0	0	0	0	0	0	0	0	0	1	0	1
O60260	E3 ubiquitin-protein ligase parkin	PRKN	5.16129	1	51.6	7.06	0	0	0.162915	1	0	0	0	0	0	0	0	0	0	0	0	0	1	0	1
Q86W11	Zinc finger and SCAN domain-containing protein 30	ZSCAN30	3.64372	1	56.3	6.7	0	0	0.162915	1	0	0	0	0	0	0	0	0	0	0	0	0	1	0	1
Q8IV36	Protein HID1	HID1	1.01523	1	88.7	6.06	0	0	0.162915	1	0	0	0	0	0	0	0	0	0	0	0	0	1	0	1
Q14191	Werner syndrome ATP-dependent helicase	WRN	3.77095	1	162.4	6.34	0	0	0.162915	1	0	0	0	0	0	0	0	0	0	0	0	0	1	0	1
Q7Z5P9	Mucin-19	MUC19	0.226622	1	804.8	5.01	0	0	0.162915	1	0	0	0	0	0	0	0	0	0	0	0	0	1	0	1
Q9UHA7	Interleukin-36 alpha	IL36A	16.4557	1	17.7	6.3	0	0	0.162915	1	0	0	0	0	0	0	0	0	0	0	0	0	1	0	1
Q9P0K9	DOMON domain-containing protein FRRS1L	FRRS1L	4.65116	1	37.2	7.62	0	0	0.162915	1	0	0	0	0	0	0	0	0	0	0	0	0	1	0	1
Q13410	Butyrophilin subfamily 1 member A1	BTN1A1	3.04183	1	58.9	5.54	0	0	0.162915	1	0	0	0	0	0	0	0	0	0	0	0	0	1	0	1
A0A0A0MQS9	Laminin subunit alpha-4	LAMA4	2.57817	1	202.4	6.25	0	0	0.162915	1	0	0	0	0	0	0	0	0	0	0	0	0	1	0	1
Q15437	Protein transport protein Sec23B	SEC23B	2.34681	1	86.4	6.89	0	0	0.162915	1	0	0	0	0	0	0	0	0	0	0	0	0	1	0	1
Q9Y5E9	Protocadherin beta-14	PCDHB14	2.75689	1	87.5	4.96	0	0	0.162915	1	0	0	0	0	0	0	0	0	0	0	0	0	1	0	1
A0A0A0MTE8	Neuron navigator 2	NAV2	0.723182	1	268.1	9.06	0	0	0.162915	1	0	0	0	0	0	0	0	0	0	0	0	0	1	0	1
Q8ND90	Paraneoplastic antigen Ma1	PNMA1	11.0482	1	39.7	4.83	0	0	0.162915	1	0	0	0	0	0	0	0	0	0	0	0	0	1	0	1
Q6ZVX7	F-box only protein 50	NCCRP1	8.36364	1	30.8	6.62	0	0	0.162915	1	0	0	0	0	0	0	0	0	0	0	0	0	1	0	1
O15033	Apoptosis-resistant E3 ubiquitin protein ligase 1	AREL1	2.06561	1	94.2	7.25	0	0	0.162915	1	0	0	0	0	0	0	0	0	0	0	0	0	1	0	1
A0A0G2JLP6	Sperm-associated antigen 11B	SPAG11B	18.5841	1	12.7	8.5	0	0	0.162915	1	0	0	0	0	0	0	0	0	0	0	0	0	1	0	1
A8K7I4	Calcium-activated chloride channel regulator 1	CLCA1	4.7046	1	100.2	6.37	0	0	0.162915	1	0	0	0	0	0	0	0	0	0	0	0	0	1	0	1
Q9H6W3	Ribosomal oxygenase 1	RIOX1	3.12012	1	71	6.46	0	0	0.162915	1	0	0	0	0	0	0	0	0	0	0	0	0	1	0	1
Q8NEZ3	WD repeat-containing protein 19	WDR19	0.670641	1	151.5	6.35	0	0	0.162915	1	0	0	0	0	0	0	0	0	0	0	0	0	1	0	1
A0A1W2PQR3	Gamma-aminobutyric acid receptor subunit delta	GABRD	4.16667	1	53.3	8.47	0	0	0.162915	1	0	0	0	0	0	0	0	0	0	0	0	0	1	0	1
A0A2R8YD46	Amino acid transporter	SLC1A2	4.90998	1	66.2	6.48	0	0	0.162915	1	0	0	0	0	0	0	0	0	0	0	0	0	1	0	1
Q15717	ELAV-like protein 1	ELAVL1	5.82822	1	36.1	9.17	0	0	0.162915	1	0	0	0	0	0	0	0	0	0	0	0	0	1	0	1
Q96LA8	Protein arginine N-methyltransferase 6	PRMT6	4.8	1	41.9	5.44	0	0	0.162915	1	0	0	0	0	0	0	0	0	0	0	0	0	1	0	1
A8KAJ9	cDNA FLJ78342	TYW5	22.314	1	14	9.67	0	0	0.162915	1	0	0	0	0	0	0	0	0	0	0	0	0	1	0	1
P28827	Receptor-type tyrosine-protein phosphatase mu	PTPRM	2.3416	1	163.6	6.65	0	0	0.162915	1	0	0	0	0	0	0	0	0	0	0	0	0	1	0	1
P0C841	Putative protein FAM66E	FAM66E	76.5957	1	5.2	6.51	0	0	0.132296	1	0	0	0	0	0	0	0	0	0	0	0	0	1	0	1
G3V180	Dipeptidyl peptidase 3	DPP3	2.77411	1	84.3	5.03	0	0	0.132296	1	0	0	0	0	0	0	0	0	0	0	0	0	1	0	1
Q9H2F9	Coiled-coil domain-containing protein 68	CCDC68	4.47761	1	38.8	8.65	0	0	0.132296	1	0	0	0	0	0	0	0	0	0	0	0	0	1	0	1
Q13415	Origin recoition complex subunit 1	ORC1	2.67131	1	97.3	9.22	0	0	0.132296	1	0	0	0	0	0	0	0	0	0	0	0	0	1	0	1
F8VW96	Cysteine and glycine-rich protein 2	CSRP2	4.11523	1	26.7	8.48	0	0	0.132296	1	0	0	0	0	0	0	0	0	0	0	0	0	1	0	1
Q06124	Tyrosine-protein phosphatase non-receptor type 11	PTPN11	2.02361	1	68	7.3	0	0	0.132296	1	0	0	0	0	0	0	0	0	0	0	0	0	1	0	1
Q6W2J9	BCL-6 corepressor	BCOR	0.512821	1	192.1	6.48	0	0	0.132296	1	0	0	0	0	0	0	0	0	0	0	0	0	1	0	1
Q7L591	Docking protein 3	DOK3	3.83065	1	53.3	7.77	0	0	0.132296	1	0	0	0	0	0	0	0	0	0	0	0	0	1	0	1
A0A494C0H1	Leucine-rich repeat-containing protein 55	LRRC55	5.57185	1	37.6	6.05	0	0	0.132296	1	0	0	0	0	0	0	0	0	0	0	0	0	1	0	1
Q9BYG0	Lactosylceramide 1,3-N-acetyl-beta-D-glucosaminyltransferase	B3GNT5	5.82011	1	44	7.9	0	0	0.132296	1	0	0	0	0	0	0	0	0	0	0	0	0	1	0	1
Q9UMS5	Putative homeodomain transcription factor 1	PHTF1	6.43045	1	87.2	9.6	0	0	0.132296	1	0	0	0	0	0	0	0	0	0	0	0	0	1	0	1
P16870	Carboxypeptidase E	CPE	2.94118	1	53.1	5.14	0	0	0.132296	1	0	0	0	0	0	0	0	0	0	0	0	0	1	0	1
Q9H1A4	Anaphase-promoting complex subunit 1	ANAPC1	1.28601	1	216.4	6.3	0	0	0.132296	1	0	0	0	0	0	0	0	0	0	0	0	0	1	0	1
H3BV39	Protein spire homolog 2	SPIRE2	23.2323	1	10.4	5.17	0	0	0.132296	1	0	0	0	0	0	0	0	0	0	0	0	0	1	0	1
P54219	Chromaffin granule amine transporter	SLC18A1	3.04762	1	56.2	5.91	0	0	0.132296	1	0	0	0	0	0	0	0	0	0	0	0	0	1	0	1
E7EVQ3	Angiopoietin-2	ANGPT2	3.26797	1	52.6	5.21	0	0	0.132296	1	0	0	0	0	0	0	0	0	0	0	0	0	1	0	1
B1APT5	Protein AF-9	MLLT3	22.8395	1	18.4	5.11	0	0	0.132296	1	0	0	0	0	0	0	0	0	0	0	0	0	1	0	1
Q6UVK1	Chondroitin sulfate proteoglycan 4	CSPG4	2.32558	1	250.4	5.47	0	0	0.132296	1	0	0	0	0	0	0	0	0	0	0	0	0	1	0	1
A0A1B0GUH6	KIF-binding protein (Fragment)	KIFBP	4.38596	1	38.8	5.36	0	0	0.132296	1	0	0	0	0	0	0	0	0	0	0	0	0	1	0	1
Q6P2H3	Centrosomal protein of 85 kDa	CEP85	2.09974	1	85.6	6	0	0	0.132296	1	0	0	0	0	0	0	0	0	0	0	0	0	1	0	1
Q5JXC2	Migration and invasion-inhibitory protein	MIIP	2.06186	1	42.8	8.34	0	0	0.132296	1	0	0	0	0	0	0	0	0	0	0	0	0	1	0	1
Q9NS91	E3 ubiquitin-protein ligase RAD18	RAD18	1.61616	1	56.2	7.58	0	0	0.132296	1	0	0	0	0	0	0	0	0	0	0	0	0	1	0	1
Q6XUX3	Dual serine/threonine and tyrosine protein kinase	DSTYK	1.507	1	105.1	6.74	0	0	0.132296	1	0	0	0	0	0	0	0	0	0	0	0	0	1	0	1
P51946	Cyclin-H	CCNH	4.64396	1	37.6	7.15	0	0	0.132296	1	0	0	0	0	0	0	0	0	0	0	0	0	1	0	1
Q8WW38	Zinc finger protein ZFPM2	ZFPM2	0.608167	1	128.1	6.47	0	0	0.132296	1	0	0	0	0	0	0	0	0	0	0	0	0	1	0	1
Q92834	X-linked retinitis pigmentosa GTPase regulator	RPGR	0.882353	1	113.3	4.86	0	0	0.132296	1	0	0	0	0	0	0	0	0	0	0	0	0	1	0	1
Q8N4E4	Phosducin-like protein 2	PDCL2	3.73444	1	28.1	4.87	0	0	0.132296	1	0	0	0	0	0	0	0	0	0	0	0	0	1	0	1
Q8NCR6	Spermatid-specific manchette-related protein 1	SMRP1	4.58015	1	30.1	8.4	0	0	0.132296	1	0	0	0	0	0	0	0	0	0	0	0	0	1	0	1
Q14145	Kelch-like ECH-associated protein 1	KEAP1	1.76282	1	69.6	6.44	0	0	0.132296	1	0	0	0	0	0	0	0	0	0	0	0	0	1	0	1
Q8TBB1	E3 ubiquitin-protein ligase LNX	LNX1	1.78571	1	80.6	7.09	0	0	0.132296	1	0	0	0	0	0	0	0	0	0	0	0	0	1	0	1
Q01432	AMP deaminase 3	AMPD3	0.65189	1	88.8	6.98	0	0	0.132296	1	0	0	0	0	0	0	0	0	0	0	0	0	1	0	1
O75995	SAM and SH3 domain-containing protein 3	SASH3	3.94737	1	41.6	5.27	0	0	0.132296	1	0	0	0	0	0	0	0	0	0	0	0	0	1	0	1
P21359	Neurofibromin	NF1	0.845368	1	319.2	7.39	0	0	0.132296	1	0	0	0	0	0	0	0	0	0	0	0	0	1	0	1
A0A087WXC9	Mucosal addressin cell adhesion molecule 1	MADCAM1	3.94089	1	42.4	5.07	0	0	0.132296	1	0	0	0	0	0	0	0	0	0	0	0	0	1	0	1
Q9P015	39S ribosomal protein L15, mitochondrial	MRPL15	6.08108	1	33.4	10.01	0	0	0.132296	1	0	0	0	0	0	0	0	0	0	0	0	0	1	0	1
P17480	Nucleolar transcription factor 1	UBTF	3.40314	1	89.4	5.81	0	0	0.132296	1	0	0	0	0	0	0	0	0	0	0	0	0	1	0	1
O75155	Cullin-associated NEDD8-dissociated protein 2	CAND2	2.6699	1	135.2	5.68	0	0	0.132296	1	0	0	0	0	0	0	0	0	0	0	0	0	1	0	1
Q8IWT1	Sodium channel subunit beta-4	SCN4B	12.2807	1	25	7.36	0	0	0.132296	1	0	0	0	0	0	0	0	0	0	0	0	0	1	0	1
Q08828	Adenylate cyclase type 1	ADCY1	2.8597	1	123.4	8.43	0	0	0.132296	1	0	0	0	0	0	0	0	0	0	0	0	0	1	0	1
O75553	Disabled homolog 1	DAB1	2.21088	1	63.7	5.01	0	0	0.132296	1	0	0	0	0	0	0	0	0	0	0	0	0	1	0	1
Q15678	Tyrosine-protein phosphatase non-receptor type 14	PTPN14	1.85341	1	135.2	8.31	0	0	0.132296	1	0	0	0	0	0	0	0	0	0	0	0	0	1	0	1
Q8NCN4	E3 ubiquitin-protein ligase RNF169	RNF169	1.41243	1	77.1	9.1	0	0	0.132296	1	0	0	0	0	0	0	0	0	0	0	0	0	1	0	1
A0A087WWT2	Neuritin	NRN1	14.881	1	18.1	8.18	0	0	0.132296	1	0	0	0	0	0	0	0	0	0	0	0	0	1	0	1
H3BQ58	E3 ubiquitin-protein ligase RNF166 (Fragment)	RNF166	23.913	1	5	8.81	0	0	0.132296	1	0	0	0	0	0	0	0	0	0	0	0	0	1	0	1
Q8IU99	Calcium homeostasis modulator protein 1	CALHM1	8.09249	1	38.2	8.18	0	0	0.132296	1	0	0	0	0	0	0	0	0	0	0	0	0	1	0	1
Q8WY36	HMG box transcription factor BBX	BBX	1.16897	1	105.1	8.79	0	0	0.132296	1	0	0	0	0	0	0	0	0	0	0	0	0	1	0	1
P09497	Clathrin light chain B	CLTB	3.93013	1	25.2	4.64	0	0	0.132296	1	0	0	0	0	0	0	0	0	0	0	0	0	1	0	1
O15258	Protein RER1	RER1	10.2041	1	22.9	9.54	0	0	0.132296	1	0	0	0	0	0	0	0	0	0	0	0	0	1	0	1
Q5TFA5	Glycoprotein integral membrane protein 1 (Fragment)	GINM1	8.8	1	14.1	4.77	0	0	0.132296	1	0	0	0	0	0	0	0	0	0	0	0	0	1	0	1
B7Z931	Semaphorin-4F	SEMA4F	7.08661	1	13.7	10.33	0	0	0.132296	1	0	0	0	0	0	0	0	0	0	0	0	0	1	0	1
Q96QU8	Exportin-6	XPO6	1.06667	1	128.8	6.35	0	0	0.132296	1	0	0	0	0	0	0	0	0	0	0	0	0	1	0	1
A0A0G2JHC2	PPP1R18	PPP1R18	1.95759	1	68	5.45	0	0	0.132296	1	0	0	0	0	0	0	0	0	0	0	0	0	1	0	1
Q8WVZ9	Kelch repeat and BTB domain-containing protein 7	KBTBD7	5.26316	1	77.1	5.57	0	0	0.132296	1	0	0	0	0	0	0	0	0	0	0	0	0	1	0	1
E9PD50	Protein SMG7	SMG7	1.88034	1	130.8	7.88	0	0	0.132296	1	0	0	0	0	0	0	0	0	0	0	0	0	1	0	1
O75306	NADH dehydrogenase [ubiquinone] iron-sulfur protein 2, mitochondrial	NDUFS2	3.23974	1	52.5	7.55	0	0	0.132296	1	0	0	0	0	0	0	0	0	0	0	0	0	1	0	1
Q15772	Striated muscle preferentially expressed protein kinase	SPEG	0.428528	1	354.1	8.51	0	0	0.132296	1	0	0	0	0	0	0	0	0	0	0	0	0	1	0	1
Q08AF3	Schlafen family member 5	SLFN5	2.24467	1	101	8.22	0	0	0.132296	1	0	0	0	0	0	0	0	0	0	0	0	0	1	0	1
P13866	Sodium/glucose cotransporter 1	SLC5A1	4.06627	1	73.4	7.68	0	0	0.132296	1	0	0	0	0	0	0	0	0	0	0	0	0	1	0	1
[truncated: 2,182 more rows]
